# Supplementary material for: Soluble CSF1R alleviates microgliopathy in a CSF1R-related leukoencephalopathy (CRL) mouse model
Source: J Neuroinflammation. 2025 Dec 5;23:12. doi: 10.1186/s12974-025-03648-4 (PMC12797715; doi:10.1186/s12974-025-03648-4)
Supplement: Supplementary file 1 — Supplementary Material 1. Fig S1 to S9 for multiple supplementary figures. Table S1. [file 12974_2025_3648_MOESM1_ESM.xlsx]

## Sheet: IgG(1083)
Protein Group	Protein ID	Accession	-10lgP	Coverage (%)	#Peptides	#Unique	#Spec IgG	PTM	Avg. Mass	Description
22	46	P28798	408.56	50	33	33	93	Carbamidomethylation; Oxidation (M)	63458	Progranulin OS=Mus musculus OX=10090 GN=Grn PE=1 SV=2
4	29	P63260	398.38	83	42	4	310	Carbamidomethylation; Acetylation (Protein N-term); Oxidation (M)	41793	Actin cytoplasmic 2 OS=Mus musculus OX=10090 GN=Actg1 PE=1 SV=1
5	24	P60710	392.96	83	40	2	298	Carbamidomethylation; Acetylation (Protein N-term); Oxidation (M)	41737	Actin cytoplasmic 1 OS=Mus musculus OX=10090 GN=Actb PE=1 SV=1
3	200	P14106	362.52	47	33	32	325	Carbamidomethylation; Oxidation (M)	26717	Complement C1q subcomponent subunit B OS=Mus musculus OX=10090 GN=C1qb PE=1 SV=2
16	17	P99024	348.51	67	30	1	109	Carbamidomethylation; Oxidation (M)	49671	Tubulin beta-5 chain OS=Mus musculus OX=10090 GN=Tubb5 PE=1 SV=1
28	9	P68369	347.83	70	26	1	80	Carbamidomethylation; Oxidation (M)	50136	Tubulin alpha-1A chain OS=Mus musculus OX=10090 GN=Tuba1a PE=1 SV=1
13	14	Q7TMM9	345.46	69	32	1	111	Carbamidomethylation; Oxidation (M)	49907	Tubulin beta-2A chain OS=Mus musculus OX=10090 GN=Tubb2a PE=1 SV=1
14	15	Q9CWF2	344.01	69	32	1	110	Carbamidomethylation; Oxidation (M)	49953	Tubulin beta-2B chain OS=Mus musculus OX=10090 GN=Tubb2b PE=1 SV=1
19	11	Q9D6F9	343.3	70	30	4	100	Carbamidomethylation; Oxidation (M)	49586	Tubulin beta-4A chain OS=Mus musculus OX=10090 GN=Tubb4a PE=1 SV=3
17	31	P16546	336.84	33	68	68	103	Carbamidomethylation; Oxidation (M)	284596	Spectrin alpha chain non-erythrocytic 1 OS=Mus musculus OX=10090 GN=Sptan1 PE=1 SV=4
49	66	Q9ER58	334.17	48	21	21	52	Carbamidomethylation; Oxidation (M)	46863	Testican-2 OS=Mus musculus OX=10090 GN=Spock2 PE=1 SV=1
29	28	Q68FD5	332.09	35	45	45	77	Carbamidomethylation; Oxidation (M)	191555	Clathrin heavy chain 1 OS=Mus musculus OX=10090 GN=Cltc PE=1 SV=3
42	71	P16858	329.73	63	21	21	62	Carbamidomethylation; Oxidation (M)	35810	Glyceraldehyde-3-phosphate dehydrogenase OS=Mus musculus OX=10090 GN=Gapdh PE=1 SV=2
6	259	P04370	319.88	30	32	32	282	Oxidation (M)	27168	Myelin basic protein OS=Mus musculus OX=10090 GN=Mbp PE=1 SV=2
25	25	Q9ERD7	319.82	61	27	5	84	Carbamidomethylation; Oxidation (M)	50419	Tubulin beta-3 chain OS=Mus musculus OX=10090 GN=Tubb3 PE=1 SV=1
21	191	P63276	317.81	67	23	23	93	Carbamidomethylation; Oxidation (M)	15524	40S ribosomal protein S17 OS=Mus musculus OX=10090 GN=Rps17 PE=1 SV=2
38	10	Q8BYI9	314.91	30	30	30	66	Carbamidomethylation; Oxidation (M)	149589	Tenascin-R OS=Mus musculus OX=10090 GN=Tnr PE=1 SV=2
32	16	P68368	313.26	66	25	4	73	Carbamidomethylation; Oxidation (M)	49924	Tubulin alpha-4A chain OS=Mus musculus OX=10090 GN=Tuba4a PE=1 SV=1
9	118	P68033	312.97	41	22	4	140	Oxidation (M)	42019	Actin alpha cardiac muscle 1 OS=Mus musculus OX=10090 GN=Actc1 PE=1 SV=1
40	32	Q62261	312.26	28	53	52	64	Carbamidomethylation; Oxidation (M)	274221	Spectrin beta chain non-erythrocytic 1 OS=Mus musculus OX=10090 GN=Sptbn1 PE=1 SV=2
48	30	O08553	309.7	48	21	18	56	Carbamidomethylation; Oxidation (M)	62278	Dihydropyrimidinase-related protein 2 OS=Mus musculus OX=10090 GN=Dpysl2 PE=1 SV=2
47	34	Q9QYR6	305.53	21	41	40	56	Carbamidomethylation	300139	Microtubule-associated protein 1A OS=Mus musculus OX=10090 GN=Map1a PE=1 SV=2
35	110	P01867	302.67	48	20	19	68	Carbamidomethylation; Oxidation (M)	44259	Ig gamma-2B chain C region OS=Mus musculus OX=10090 GN=Igh-3 PE=1 SV=3
15	303	Q02105	301.24	39	20	20	109	Carbamidomethylation; Oxidation (M)	25992	Complement C1q subcomponent subunit C OS=Mus musculus OX=10090 GN=C1qc PE=1 SV=2
44	51	Q7TNC4	300.01	41	19	13	60	Carbamidomethylation; Oxidation (M)	46583	Putative RNA-binding protein Luc7-like 2 OS=Mus musculus OX=10090 GN=Luc7l2 PE=1 SV=1
75	23	A2ASQ1	297.26	23	30	30	35	Carbamidomethylation	207537	Agrin OS=Mus musculus OX=10090 GN=Agrn PE=1 SV=1
52	22	Q9WV92	296.8	34	29	22	49	Carbamidomethylation; Oxidation (M)	103338	Band 4.1-like protein 3 OS=Mus musculus OX=10090 GN=Epb41l3 PE=1 SV=1
8	129	P98086	294.58	49	26	26	166	Carbamidomethylation; Oxidation (M)	25974	Complement C1q subcomponent subunit A OS=Mus musculus OX=10090 GN=C1qa PE=1 SV=2
20	384	P62843	286.36	65	13	13	95	Oxidation (M)	17040	40S ribosomal protein S15 OS=Mus musculus OX=10090 GN=Rps15 PE=1 SV=2
41	27	P63017	285.58	51	24	16	62	Carbamidomethylation; Oxidation (M)	70871	Heat shock cognate 71 kDa protein OS=Mus musculus OX=10090 GN=Hspa8 PE=1 SV=1
34	61	Q922U2	283.45	38	36	12	69	Carbamidomethylation; Oxidation (M)	61767	Keratin type II cytoskeletal 5 OS=Mus musculus OX=10090 GN=Krt5 PE=1 SV=1
70	38	P17182	282.19	58	20	18	37	Carbamidomethylation; Oxidation (M)	47141	Alpha-enolase OS=Mus musculus OX=10090 GN=Eno1 PE=1 SV=3
59	33	Q6PIC6	272.53	32	23	13	44	Carbamidomethylation; Oxidation (M)	111691	Sodium/potassium-transporting ATPase subunit alpha-3 OS=Mus musculus OX=10090 GN=Atp1a3 PE=1 SV=1
56	50	Q00PI9	272.47	29	22	22	48	Carbamidomethylation; Oxidation (M)	84940	Heterogeneous nuclear ribonucleoprotein U-like protein 2 OS=Mus musculus OX=10090 GN=Hnrnpul2 PE=1 SV=2
96	106	Q6NVF9	271.93	28	14	14	30	Carbamidomethylation; Oxidation (M)	59153	Cleavage and polyadenylation specificity factor subunit 6 OS=Mus musculus OX=10090 GN=Cpsf6 PE=1 SV=1
88	145	Q9CQF3	269.6	61	14	14	32	Oxidation (M)	26240	Cleavage and polyadenylation specificity factor subunit 5 OS=Mus musculus OX=10090 GN=Nudt21 PE=1 SV=1
61	40	Q6PIE5	268.15	27	23	12	42	Carbamidomethylation; Oxidation (M)	112217	Sodium/potassium-transporting ATPase subunit alpha-2 OS=Mus musculus OX=10090 GN=Atp1a2 PE=1 SV=1
91	39	Q7TSJ2	266.41	36	24	24	31	Carbamidomethylation; Oxidation (M)	96450	Microtubule-associated protein 6 OS=Mus musculus OX=10090 GN=Map6 PE=1 SV=2
97	60	P17426	261.96	31	22	17	30	Carbamidomethylation; Oxidation (M)	107664	AP-2 complex subunit alpha-1 OS=Mus musculus OX=10090 GN=Ap2a1 PE=1 SV=1
76	41	Q9CS84	261.4	21	23	12	35	Carbamidomethylation; Oxidation (M)	166168	Neurexin-1 OS=Mus musculus OX=10090 GN=Nrxn1 PE=1 SV=3
108	59	P55066	261.36	18	18	18	27	Carbamidomethylation	137200	Neurocan core protein OS=Mus musculus OX=10090 GN=Ncan PE=1 SV=1
80	123	P62702	260	45	13	13	35	Carbamidomethylation; Oxidation (M)	29598	40S ribosomal protein S4 X isoform OS=Mus musculus OX=10090 GN=Rps4x PE=1 SV=2
53	75	P50446	259.39	30	29	1	49	Carbamidomethylation	59335	Keratin type II cytoskeletal 6A OS=Mus musculus OX=10090 GN=Krt6a PE=1 SV=3
37	86	P02535	259.29	25	21	2	66	Oxidation (M)	57770	Keratin type I cytoskeletal 10 OS=Mus musculus OX=10090 GN=Krt10 PE=1 SV=3
63	48	P14873	259.03	16	27	26	41	Carbamidomethylation; Acetylation (Protein N-term); Oxidation (M)	270252	Microtubule-associated protein 1B OS=Mus musculus OX=10090 GN=Map1b PE=1 SV=2
67	47	Q8VCC9	255.61	36	20	20	38	Carbamidomethylation	90821	Spondin-1 OS=Mus musculus OX=10090 GN=Spon1 PE=1 SV=1
78	44	P46460	255.56	37	27	26	35	Carbamidomethylation	82613	Vesicle-fusing ATPase OS=Mus musculus OX=10090 GN=Nsf PE=1 SV=2
64	45	E9Q7X7	255.47	16	24	19	39	Carbamidomethylation	184884	Neurexin-2 OS=Mus musculus OX=10090 GN=Nrxn2 PE=1 SV=1
85	89	Q62288	255.28	37	12	11	33	Carbamidomethylation	49551	Testican-1 OS=Mus musculus OX=10090 GN=Spock1 PE=2 SV=2
107	97	Q9CYI4	254.82	33	14	7	27	Carbamidomethylation; Oxidation (M)	43934	Putative RNA-binding protein Luc7-like 1 OS=Mus musculus OX=10090 GN=Luc7l PE=1 SV=2
73	53	P56480	253.85	46	17	17	36	Oxidation (M)	56301	ATP synthase subunit beta mitochondrial OS=Mus musculus OX=10090 GN=Atp5f1b PE=1 SV=2
55	77	Q61781	253.49	48	22	8	48	Carbamidomethylation; Oxidation (M)	52867	Keratin type I cytoskeletal 14 OS=Mus musculus OX=10090 GN=Krt14 PE=1 SV=2
43	323	P01864	251.02	22	10	8	61	Oxidation (M)	36596	Ig gamma-2A chain C region secreted form OS=Mus musculus OX=10090 PE=1 SV=1
62	376	P62983	250.45	43	9	9	42	Carbamidomethylation; Oxidation (M)	17951	Ubiquitin-40S ribosomal protein S27a OS=Mus musculus OX=10090 GN=Rps27a PE=1 SV=2
90	68	Q8VDN2	249.27	19	15	6	31	Carbamidomethylation; Oxidation (M)	112982	Sodium/potassium-transporting ATPase subunit alpha-1 OS=Mus musculus OX=10090 GN=Atp1a1 PE=1 SV=1
77	62	P39053	248.45	32	26	26	35	Carbamidomethylation; Oxidation (M)	97803	Dynamin-1 OS=Mus musculus OX=10090 GN=Dnm1 PE=1 SV=2
114	72	P51655	247.82	34	15	14	26	Carbamidomethylation; Oxidation (M)	62586	Glypican-4 OS=Mus musculus OX=10090 GN=Gpc4 PE=1 SV=2
71	92	Q9QWL7	245.25	27	17	3	36	Carbamidomethylation; Oxidation (M)	48162	Keratin type I cytoskeletal 17 OS=Mus musculus OX=10090 GN=Krt17 PE=1 SV=3
117	91	Q9D8E6	244.65	33	17	17	25	Carbamidomethylation; Oxidation (M)	47154	60S ribosomal protein L4 OS=Mus musculus OX=10090 GN=Rpl4 PE=1 SV=3
58	283	P04104	242.85	7	13	2	45		65606	Keratin type II cytoskeletal 1 OS=Mus musculus OX=10090 GN=Krt1 PE=1 SV=4
69	56	P20357	241.93	18	27	27	37	Carbamidomethylation	199130	Microtubule-associated protein 2 OS=Mus musculus OX=10090 GN=Map2 PE=1 SV=2
87	58	Q569Z5	240.94	23	22	22	32	Carbamidomethylation; Oxidation (M)	117448	Probable ATP-dependent RNA helicase DDX46 OS=Mus musculus OX=10090 GN=Ddx46 PE=1 SV=2
72	49	P63318	240.91	41	22	20	36	Carbamidomethylation	78358	Protein kinase C gamma type OS=Mus musculus OX=10090 GN=Prkcg PE=1 SV=1
106	82	Q3UEB3	239.94	35	14	14	27	Carbamidomethylation; Oxidation (M)	60249	Poly(U)-binding-splicing factor PUF60 OS=Mus musculus OX=10090 GN=Puf60 PE=1 SV=2
121	57	P11798	238.53	41	16	11	24	Carbamidomethylation	54115	Calcium/calmodulin-dependent protein kinase type II subunit alpha OS=Mus musculus OX=10090 GN=Camk2a PE=1 SV=2
120	63	P17427	238.26	27	20	15	24	Carbamidomethylation	104016	AP-2 complex subunit alpha-2 OS=Mus musculus OX=10090 GN=Ap2a2 PE=1 SV=2
100	85	P16330	237.68	34	14	14	29	Carbamidomethylation	47123	2' 3'-cyclic-nucleotide 3'-phosphodiesterase OS=Mus musculus OX=10090 GN=Cnp PE=1 SV=3
145	111	P01872	236.43	33	11	11	18	Carbamidomethylation	49972	Immunoglobulin heavy constant mu OS=Mus musculus OX=10090 GN=Ighm PE=1 SV=2
54	153	P62270	235.59	49	17	17	49	Oxidation (M)	17719	40S ribosomal protein S18 OS=Mus musculus OX=10090 GN=Rps18 PE=1 SV=3
115	394	Q9D937	235.03	41	9	9	26	Oxidation (M)	14099	Uncharacterized protein C11orf98 homolog OS=Mus musculus OX=10090 PE=1 SV=1
50	103	Q3TTY5	234.21	18	21	9	50	Carbamidomethylation; Oxidation (M)	70923	Keratin type II cytoskeletal 2 epidermal OS=Mus musculus OX=10090 GN=Krt2 PE=1 SV=1
110	81	Q9JHU4	233.87	7	25	25	26	Carbamidomethylation	532050	Cytoplasmic dynein 1 heavy chain 1 OS=Mus musculus OX=10090 GN=Dync1h1 PE=1 SV=2
185	196	P23506	233.07	53	10	10	15	Carbamidomethylation; Oxidation (M)	24634	Protein-L-isoaspartate(D-aspartate) O-methyltransferase OS=Mus musculus OX=10090 GN=Pcmt1 PE=1 SV=3
112	52	Q62167	230.85	34	19	3	26	Carbamidomethylation; Oxidation (M)	73102	ATP-dependent RNA helicase DDX3X OS=Mus musculus OX=10090 GN=Ddx3x PE=1 SV=3
175	98	G5E829	230.59	15	13	5	15	Carbamidomethylation	134747	Plasma membrane calcium-transporting ATPase 1 OS=Mus musculus OX=10090 GN=Atp2b1 PE=1 SV=1
174	397	Q9D945	228.4	44	9	9	16	Carbamidomethylation	15391	Protein LLP homolog OS=Mus musculus OX=10090 GN=Llph PE=1 SV=1
92	64	Q03265	228.15	39	16	16	31	Oxidation (M)	59753	ATP synthase subunit alpha mitochondrial OS=Mus musculus OX=10090 GN=Atp5f1a PE=1 SV=1
124	88	P20152	225.21	36	14	12	22	Carbamidomethylation; Oxidation (M)	53688	Vimentin OS=Mus musculus OX=10090 GN=Vim PE=1 SV=3
126	80	P11499	225.21	27	16	10	21	Carbamidomethylation; Oxidation (M)	83281	Heat shock protein HSP 90-beta OS=Mus musculus OX=10090 GN=Hsp90ab1 PE=1 SV=3
123	79	Q8VEK3	225.13	24	15	15	23	Carbamidomethylation; Oxidation (M)	87918	Heterogeneous nuclear ribonucleoprotein U OS=Mus musculus OX=10090 GN=Hnrnpu PE=1 SV=1
94	139	P03987	223.29	27	13	11	30	Oxidation (M)	43929	Ig gamma-3 chain C region OS=Mus musculus OX=10090 PE=1 SV=2
136	90	P07724	222.91	25	12	10	19	Carbamidomethylation	68693	Albumin OS=Mus musculus OX=10090 GN=Alb PE=1 SV=3
118	65	Q62095	222.76	33	18	2	24	Carbamidomethylation; Oxidation (M)	73428	ATP-dependent RNA helicase DDX3Y OS=Mus musculus OX=10090 GN=Ddx3y PE=1 SV=2
65	245	Q6IFZ6	220.6	11	13	1	39	Oxidation (M)	61359	Keratin type II cytoskeletal 1b OS=Mus musculus OX=10090 GN=Krt77 PE=1 SV=1
98	67	Q9DBG3	220.37	27	22	15	30	Carbamidomethylation	104583	AP-2 complex subunit beta OS=Mus musculus OX=10090 GN=Ap2b1 PE=1 SV=1
191	147	Q9Z315	219.01	17	10	10	14		90885	U4/U6.U5 tri-snRNP-associated protein 1 OS=Mus musculus OX=10090 GN=Sart1 PE=1 SV=1
74	84	E9Q557	218.6	10	26	26	35	Carbamidomethylation; Oxidation (M)	332913	Desmoplakin OS=Mus musculus OX=10090 GN=Dsp PE=1 SV=1
104	107	P48962	218.58	47	14	7	28	Carbamidomethylation; Oxidation (M)	32904	ADP/ATP translocase 1 OS=Mus musculus OX=10090 GN=Slc25a4 PE=1 SV=4
60	166	P01868	217.67	45	12	11	44	Carbamidomethylation; Oxidation (M)	35705	Ig gamma-1 chain C region secreted form OS=Mus musculus OX=10090 GN=Ighg1 PE=1 SV=1
60	167	P01869	217.67	37	12	11	44	Carbamidomethylation; Oxidation (M)	43387	Ig gamma-1 chain C region membrane-bound form OS=Mus musculus OX=10090 GN=Ighg1 PE=1 SV=2
83	300	P01837	216.91	87	8	8	33	Carbamidomethylation; Oxidation (M)	11934	Immunoglobulin kappa constant OS=Mus musculus OX=10090 GN=Igkc PE=1 SV=2
79	199	P62301	216.14	56	14	14	35		17222	40S ribosomal protein S13 OS=Mus musculus OX=10090 GN=Rps13 PE=1 SV=2
103	93	Q6P9K9	216.04	14	20	17	28	Carbamidomethylation	173427	Neurexin-3 OS=Mus musculus OX=10090 GN=Nrxn3 PE=1 SV=2
128	326	P62911	215.98	48	9	9	21	Carbamidomethylation; Oxidation (M)	15860	60S ribosomal protein L32 OS=Mus musculus OX=10090 GN=Rpl32 PE=1 SV=2
36	420	P61514	213.83	52	6	6	66	Carbamidomethylation; Oxidation (M)	10275	60S ribosomal protein L37a OS=Mus musculus OX=10090 GN=Rpl37a PE=1 SV=2
138	101	Q61361	213.67	17	11	11	18	Carbamidomethylation	95815	Brevican core protein OS=Mus musculus OX=10090 GN=Bcan PE=1 SV=2
86	243	P62082	213.53	46	13	13	33		22127	40S ribosomal protein S7 OS=Mus musculus OX=10090 GN=Rps7 PE=2 SV=1
159	217	P26369	212.13	24	8	8	17	Carbamidomethylation	53517	Splicing factor U2AF 65 kDa subunit OS=Mus musculus OX=10090 GN=U2af2 PE=1 SV=3
149	297	P62830	210.87	52	8	8	18	Carbamidomethylation; Oxidation (M)	14865	60S ribosomal protein L23 OS=Mus musculus OX=10090 GN=Rpl23 PE=1 SV=1
132	150	P10126	210.6	32	9	4	20	Carbamidomethylation; Oxidation (M)	50114	Elongation factor 1-alpha 1 OS=Mus musculus OX=10090 GN=Eef1a1 PE=1 SV=3
134	214	P12970	209.46	37	12	12	20	Carbamidomethylation	29977	60S ribosomal protein L7a OS=Mus musculus OX=10090 GN=Rpl7a PE=1 SV=2
161	138	P18872	208.06	36	10	10	17	Carbamidomethylation	40085	Guanine nucleotide-binding protein G(o) subunit alpha OS=Mus musculus OX=10090 GN=Gnao1 PE=1 SV=3
152	83	O55143	207.04	18	14	11	17	Carbamidomethylation; Oxidation (M)	114858	Sarcoplasmic/endoplasmic reticulum calcium ATPase 2 OS=Mus musculus OX=10090 GN=Atp2a2 PE=1 SV=2
89	168	P19001	206.64	31	13	6	31		44542	Keratin type I cytoskeletal 19 OS=Mus musculus OX=10090 GN=Krt19 PE=1 SV=1
142	76	P38647	206.21	29	14	13	18	Carbamidomethylation	73461	Stress-70 protein mitochondrial OS=Mus musculus OX=10090 GN=Hspa9 PE=1 SV=3
102	70	Q02257	205.37	26	15	14	28	Carbamidomethylation; Oxidation (M)	81801	Junction plakoglobin OS=Mus musculus OX=10090 GN=Jup PE=1 SV=3
155	164	O55131	205.08	25	10	9	17	Carbamidomethylation; Oxidation (M)	50550	Septin-7 OS=Mus musculus OX=10090 GN=Septin7 PE=1 SV=1
141	122	Q62188	203.83	28	11	7	18	Oxidation (M)	61936	Dihydropyrimidinase-related protein 3 OS=Mus musculus OX=10090 GN=Dpysl3 PE=1 SV=1
146	154	P63101	203.72	47	10	7	18	Carbamidomethylation; Acetylation (Protein N-term); Oxidation (M)	27771	14-3-3 protein zeta/delta OS=Mus musculus OX=10090 GN=Ywhaz PE=1 SV=1
144	95	Q61656	202.94	23	12	8	18	Carbamidomethylation; Oxidation (M)	69290	Probable ATP-dependent RNA helicase DDX5 OS=Mus musculus OX=10090 GN=Ddx5 PE=1 SV=2
411	354	O35295	202.66	20	5	5	6	Carbamidomethylation	33901	Transcriptional activator protein Pur-beta OS=Mus musculus OX=10090 GN=Purb PE=1 SV=3
139	121	B9EKR1	201.35	6	12	12	18	Carbamidomethylation	254403	Receptor-type tyrosine-protein phosphatase zeta OS=Mus musculus OX=10090 GN=Ptprz1 PE=1 SV=1
222	212	P10637	201.26	14	8	8	12	Carbamidomethylation	76243	Microtubule-associated protein tau OS=Mus musculus OX=10090 GN=Mapt PE=1 SV=3
129	130	P51881	201.22	43	13	6	21	Carbamidomethylation; Oxidation (M)	32931	ADP/ATP translocase 2 OS=Mus musculus OX=10090 GN=Slc25a5 PE=1 SV=3
154	158	P97427	200.14	21	10	7	17	Carbamidomethylation; Oxidation (M)	62168	Dihydropyrimidinase-related protein 1 OS=Mus musculus OX=10090 GN=Crmp1 PE=1 SV=1
66	427	P07146	200.14	32	12	3	38	Carbamidomethylation; Oxidation (M)	26204	Anionic trypsin-2 OS=Mus musculus OX=10090 GN=Prss2 PE=1 SV=1
181	157	P25444	200.06	36	10	10	15	Carbamidomethylation	31231	40S ribosomal protein S2 OS=Mus musculus OX=10090 GN=Rps2 PE=1 SV=3
209	229	P0DI97	199.96	24	8	1	13	Oxidation (M)	50224	Neurexin-1-beta OS=Mus musculus OX=10090 GN=Nrxn1 PE=1 SV=1
169	178	Q64332	199.77	19	9	8	16	Oxidation (M)	63373	Synapsin-2 OS=Mus musculus OX=10090 GN=Syn2 PE=1 SV=2
133	134	Q9Z2Q6	198.23	35	11	10	20	Carbamidomethylation	42748	Septin-5 OS=Mus musculus OX=10090 GN=Septin5 PE=1 SV=2
180	149	O35737	197.54	33	10	4	15	Carbamidomethylation; Acetylation (Protein N-term)	49199	Heterogeneous nuclear ribonucleoprotein H OS=Mus musculus OX=10090 GN=Hnrnph1 PE=1 SV=3
249	287	P62242	197.51	35	7	7	11	Carbamidomethylation	24205	40S ribosomal protein S8 OS=Mus musculus OX=10090 GN=Rps8 PE=1 SV=2
195	109	P28652	197.06	25	12	4	14	Carbamidomethylation	60461	Calcium/calmodulin-dependent protein kinase type II subunit beta OS=Mus musculus OX=10090 GN=Camk2b PE=1 SV=2
205	226	P02088	196.75	62	8	8	13	Carbamidomethylation; Oxidation (M)	15840	Hemoglobin subunit beta-1 OS=Mus musculus OX=10090 GN=Hbb-b1 PE=1 SV=2
177	99	P20029	196.59	21	12	10	15		72422	Endoplasmic reticulum chaperone BiP OS=Mus musculus OX=10090 GN=Hspa5 PE=1 SV=3
212	187	P27659	196.34	23	10	10	13	Carbamidomethylation	46110	60S ribosomal protein L3 OS=Mus musculus OX=10090 GN=Rpl3 PE=1 SV=3
51	318	Q6ZWV7	195.98	50	13	12	50		14553	60S ribosomal protein L35 OS=Mus musculus OX=10090 GN=Rpl35 PE=1 SV=1
140	114	Q9QZF2	195.58	28	11	11	18	Carbamidomethylation	61360	Glypican-1 OS=Mus musculus OX=10090 GN=Gpc1 PE=1 SV=1
292	478	P12025	195.34	36	5	5	10	Carbamidomethylation	15434	Midkine OS=Mus musculus OX=10090 GN=Mdk PE=1 SV=2
193	224	P43006	195.03	14	7	7	14	Carbamidomethylation; Acetylation (Protein N-term); Oxidation (M)	62030	Excitatory amino acid transporter 2 OS=Mus musculus OX=10090 GN=Slc1a2 PE=1 SV=1
135	137	P61982	194.89	48	10	5	20	Carbamidomethylation; Oxidation (M)	28303	14-3-3 protein gamma OS=Mus musculus OX=10090 GN=Ywhag PE=1 SV=2
150	179	P15105	194.81	24	8	8	17	Carbamidomethylation; Acetylation (Protein N-term); Oxidation (M)	42120	Glutamine synthetase OS=Mus musculus OX=10090 GN=Glul PE=1 SV=6
131	299	Q9CPR4	194.34	41	7	7	20	Carbamidomethylation; Oxidation (M)	21423	60S ribosomal protein L17 OS=Mus musculus OX=10090 GN=Rpl17 PE=1 SV=3
236	228	Q6Q477	194.29	9	9	2	11	Carbamidomethylation	133068	Plasma membrane calcium-transporting ATPase 4 OS=Mus musculus OX=10090 GN=Atp2b4 PE=1 SV=1
291	195	P47911	194.14	31	9	9	10		33510	60S ribosomal protein L6 OS=Mus musculus OX=10090 GN=Rpl6 PE=1 SV=3
157	133	Q8C1B7	193.58	35	13	5	17	Carbamidomethylation	49695	Septin-11 OS=Mus musculus OX=10090 GN=Septin11 PE=1 SV=4
167	148	Q9Z2H5	193.42	15	11	8	16	Carbamidomethylation	98315	Band 4.1-like protein 1 OS=Mus musculus OX=10090 GN=Epb41l1 PE=1 SV=2
238	255	Q8BMF4	192.98	13	6	6	11		67942	Dihydrolipoyllysine-residue acetyltransferase component of pyruvate dehydrogenase complex mitochondrial OS=Mus musculus OX=10090 GN=Dlat PE=1 SV=2
109	189	Q9CZX8	192.66	56	11	11	27		16085	40S ribosomal protein S19 OS=Mus musculus OX=10090 GN=Rps19 PE=1 SV=3
162	102	P46096	190.86	34	12	12	17	Carbamidomethylation	47418	Synaptotagmin-1 OS=Mus musculus OX=10090 GN=Syt1 PE=1 SV=1
166	127	P62259	190.73	44	11	9	16	Carbamidomethylation; Oxidation (M)	29174	14-3-3 protein epsilon OS=Mus musculus OX=10090 GN=Ywhae PE=1 SV=1
127	94	O88935	190.7	29	14	13	21	Oxidation (M)	74097	Synapsin-1 OS=Mus musculus OX=10090 GN=Syn1 PE=1 SV=2
158	151	Q61696	189.97	22	12	5	17	Carbamidomethylation	70079	Heat shock 70 kDa protein 1A OS=Mus musculus OX=10090 GN=Hspa1a PE=1 SV=2
158	152	P17879	189.97	22	12	5	17	Carbamidomethylation	70176	Heat shock 70 kDa protein 1B OS=Mus musculus OX=10090 GN=Hspa1b PE=1 SV=3
95	236	P62751	189.7	51	11	11	30	Oxidation (M)	17695	60S ribosomal protein L23a OS=Mus musculus OX=10090 GN=Rpl23a PE=1 SV=1
184	313	P42669	189.41	33	6	6	15	Carbamidomethylation	34884	Transcriptional activator protein Pur-alpha OS=Mus musculus OX=10090 GN=Pura PE=1 SV=1
182	580	P01665	189.35	53	5	1	15		12002	Ig kappa chain V-III region PC 7043 OS=Mus musculus OX=10090 PE=1 SV=1
182	592	P01666	189.35	53	5	1	15		11952	Ig kappa chain V-III region PC 7183 OS=Mus musculus OX=10090 PE=1 SV=1
93	140	Q6IFX2	188.48	26	13	3	30	Oxidation (M)	50133	Keratin type I cytoskeletal 42 OS=Mus musculus OX=10090 GN=Krt42 PE=1 SV=1
288	310	P18760	188.21	47	6	6	10	Carbamidomethylation; Acetylation (Protein N-term)	18560	Cofilin-1 OS=Mus musculus OX=10090 GN=Cfl1 PE=1 SV=3
246	279	Q9WUM5	188.19	26	6	6	11	Carbamidomethylation	36155	Succinate--CoA ligase [ADP/GDP-forming] subunit alpha mitochondrial OS=Mus musculus OX=10090 GN=Suclg1 PE=1 SV=4
265	225	O08599	187.8	16	8	8	10	Oxidation (M)	67569	Syntaxin-binding protein 1 OS=Mus musculus OX=10090 GN=Stxbp1 PE=1 SV=2
201	135	Q923T9	187.68	27	12	5	14	Carbamidomethylation	59607	Calcium/calmodulin-dependent protein kinase type II subunit gamma OS=Mus musculus OX=10090 GN=Camk2g PE=1 SV=1
163	190	P39876	187.58	45	8	8	17	Carbamidomethylation	24182	Metalloproteinase inhibitor 3 OS=Mus musculus OX=10090 GN=Timp3 PE=1 SV=1
151	264	P97351	186.93	26	7	7	17	Carbamidomethylation	29885	40S ribosomal protein S3a OS=Mus musculus OX=10090 GN=Rps3a PE=1 SV=3
130	100	Q8C8R3	186.79	6	18	15	20	Carbamidomethylation	426265	Ankyrin-2 OS=Mus musculus OX=10090 GN=Ank2 PE=1 SV=2
125	252	P11679	186.75	12	11	2	22		54565	Keratin type II cytoskeletal 8 OS=Mus musculus OX=10090 GN=Krt8 PE=1 SV=4
253	370	P19157	186.16	35	5	5	11		23609	Glutathione S-transferase P 1 OS=Mus musculus OX=10090 GN=Gstp1 PE=1 SV=2
170	516	P63089	185.59	35	5	5	16	Carbamidomethylation	18869	Pleiotrophin OS=Mus musculus OX=10090 GN=Ptn PE=1 SV=1
227	278	P01942	185.49	49	6	6	12	Oxidation (M)	15085	Hemoglobin subunit alpha OS=Mus musculus OX=10090 GN=Hba PE=1 SV=2
101	175	Q9Z2K1	185.46	18	10	6	28	Oxidation (M)	51606	Keratin type I cytoskeletal 16 OS=Mus musculus OX=10090 GN=Krt16 PE=1 SV=3
216	458	P11031	184.52	46	6	6	13		14427	Activated RNA polymerase II transcriptional coactivator p15 OS=Mus musculus OX=10090 GN=Sub1 PE=1 SV=3
252	176	P14148	184.5	38	10	10	11	Carbamidomethylation	31420	60S ribosomal protein L7 OS=Mus musculus OX=10090 GN=Rpl7 PE=1 SV=2
137	131	Q2PFD7	184.15	12	10	10	18		114722	PH and SEC7 domain-containing protein 3 OS=Mus musculus OX=10090 GN=Psd3 PE=1 SV=2
319	233	Q8C854	184.09	14	7	7	8		63295	Myelin expression factor 2 OS=Mus musculus OX=10090 GN=Myef2 PE=1 SV=1
194	177	P84091	184.03	22	8	8	14	Carbamidomethylation	49655	AP-2 complex subunit mu OS=Mus musculus OX=10090 GN=Ap2m1 PE=1 SV=1
183	238	P63158	183.99	40	9	9	15	Carbamidomethylation; Oxidation (M)	24894	High mobility group protein B1 OS=Mus musculus OX=10090 GN=Hmgb1 PE=1 SV=2
165	188	Q8BG05	183.65	30	8	7	16	Carbamidomethylation; Acetylation (Protein N-term); Oxidation (M)	39652	Heterogeneous nuclear ribonucleoprotein A3 OS=Mus musculus OX=10090 GN=Hnrnpa3 PE=1 SV=1
230	197	Q91VR2	182.75	28	8	8	12	Carbamidomethylation	32886	ATP synthase subunit gamma mitochondrial OS=Mus musculus OX=10090 GN=Atp5f1c PE=1 SV=1
244	277	P70333	182.07	20	7	2	11	Carbamidomethylation	49280	Heterogeneous nuclear ribonucleoprotein H2 OS=Mus musculus OX=10090 GN=Hnrnph2 PE=1 SV=1
219	475	P14115	181.95	31	6	6	13	Carbamidomethylation	16605	60S ribosomal protein L27a OS=Mus musculus OX=10090 GN=Rpl27a PE=1 SV=5
189	113	P07901	181.73	19	11	5	14	Carbamidomethylation	84788	Heat shock protein HSP 90-alpha OS=Mus musculus OX=10090 GN=Hsp90aa1 PE=1 SV=4
318	209	Q62059	181.6	3	7	7	8	Carbamidomethylation	366788	Versican core protein OS=Mus musculus OX=10090 GN=Vcan PE=1 SV=2
214	289	Q9DB20	181.52	35	6	6	13		23364	ATP synthase subunit O mitochondrial OS=Mus musculus OX=10090 GN=Atp5po PE=1 SV=1
176	105	Q8K2B3	181.4	26	12	12	15	Carbamidomethylation	72585	Succinate dehydrogenase [ubiquinone] flavoprotein subunit mitochondrial OS=Mus musculus OX=10090 GN=Sdha PE=1 SV=1
202	108	Q9JLM8	181.13	21	12	12	13		84153	Serine/threonine-protein kinase DCLK1 OS=Mus musculus OX=10090 GN=Dclk1 PE=1 SV=1
196	193	Q6PDM2	180.65	36	9	9	14	Carbamidomethylation	27745	Serine/arginine-rich splicing factor 1 OS=Mus musculus OX=10090 GN=Srsf1 PE=1 SV=3
223	120	Q60875	180.37	16	11	11	12	Carbamidomethylation	111974	Rho guanine nucleotide exchange factor 2 OS=Mus musculus OX=10090 GN=Arhgef2 PE=1 SV=4
225	247	P62631	179.66	23	7	2	12	Carbamidomethylation; Oxidation (M)	50454	Elongation factor 1-alpha 2 OS=Mus musculus OX=10090 GN=Eef1a2 PE=1 SV=1
293	206	Q9R0K7	179.62	10	8	4	9	Carbamidomethylation	132587	Plasma membrane calcium-transporting ATPase 2 OS=Mus musculus OX=10090 GN=Atp2b2 PE=1 SV=2
217	156	P35486	178.52	24	10	10	13	Carbamidomethylation	43232	Pyruvate dehydrogenase E1 component subunit alpha somatic form mitochondrial OS=Mus musculus OX=10090 GN=Pdha1 PE=1 SV=1
368	234	P80317	178.01	19	7	7	7		58004	T-complex protein 1 subunit zeta OS=Mus musculus OX=10090 GN=Cct6a PE=1 SV=3
211	163	Q8BFR5	177.96	25	10	10	13		49508	Elongation factor Tu mitochondrial OS=Mus musculus OX=10090 GN=Tufm PE=1 SV=1
187	126	Q501J6	177.33	18	10	6	14	Carbamidomethylation; Oxidation (M)	72400	Probable ATP-dependent RNA helicase DDX17 OS=Mus musculus OX=10090 GN=Ddx17 PE=1 SV=1
294	159	Q8K0U4	177.22	16	9	9	9	Carbamidomethylation; Acetylation (Protein N-term)	74871	Heat shock 70 kDa protein 12A OS=Mus musculus OX=10090 GN=Hspa12a PE=1 SV=1
188	379	Q61545	176.98	11	5	5	14	Carbamidomethylation	68462	RNA-binding protein EWS OS=Mus musculus OX=10090 GN=Ewsr1 PE=1 SV=2
239	288	Q9DCX2	176.92	56	7	7	11	Carbamidomethylation	18749	ATP synthase subunit d mitochondrial OS=Mus musculus OX=10090 GN=Atp5pd PE=1 SV=3
197	240	P62281	176.87	43	8	8	14	Carbamidomethylation; Oxidation (M)	18431	40S ribosomal protein S11 OS=Mus musculus OX=10090 GN=Rps11 PE=1 SV=3
224	117	Q8BXR9	176.52	16	12	12	12	Carbamidomethylation	108920	Oxysterol-binding protein-related protein 6 OS=Mus musculus OX=10090 GN=Osbpl6 PE=1 SV=1
186	257	P51410	176.31	52	7	7	15	Carbamidomethylation	21881	60S ribosomal protein L9 OS=Mus musculus OX=10090 GN=Rpl9 PE=1 SV=2
234	387	P62267	176.13	48	6	6	12	Carbamidomethylation	15808	40S ribosomal protein S23 OS=Mus musculus OX=10090 GN=Rps23 PE=1 SV=3
248	136	Q9QYC0	175.4	19	10	8	11	Carbamidomethylation	80647	Alpha-adducin OS=Mus musculus OX=10090 GN=Add1 PE=1 SV=2
298	204	Q6PHZ2	174.49	18	8	2	9	Carbamidomethylation	56369	Calcium/calmodulin-dependent protein kinase type II subunit delta OS=Mus musculus OX=10090 GN=Camk2d PE=1 SV=1
277	450	Q5DTL9	174.34	4	5	5	10		125817	Sodium-driven chloride bicarbonate exchanger OS=Mus musculus OX=10090 GN=Slc4a10 PE=1 SV=2
172	173	P05784	173.7	29	10	8	16		47538	Keratin type I cytoskeletal 18 OS=Mus musculus OX=10090 GN=Krt18 PE=1 SV=5
266	241	Q9R087	173.67	21	8	7	10	Carbamidomethylation	63057	Glypican-6 OS=Mus musculus OX=10090 GN=Gpc6 PE=1 SV=1
153	96	Q569Z6	173.25	18	13	13	17		108178	Thyroid hormone receptor-associated protein 3 OS=Mus musculus OX=10090 GN=Thrap3 PE=1 SV=1
352	385	Q9DAM7	173.05	63	5	5	8	Oxidation (M)	11549	Transmembrane protein 263 OS=Mus musculus OX=10090 GN=Tmem263 PE=1 SV=1
322	402	Q923D5	172.92	10	6	6	8	Oxidation (M)	69875	WW domain-binding protein 11 OS=Mus musculus OX=10090 GN=Wbp11 PE=1 SV=2
263	142	P48193	172.89	14	10	7	10	Carbamidomethylation	95911	Protein 4.1 OS=Mus musculus OX=10090 GN=Epb41 PE=1 SV=2
457	360	Q8VHW2	172.73	30	5	5	5		43453	Voltage-dependent calcium channel gamma-8 subunit OS=Mus musculus OX=10090 GN=Cacng8 PE=1 SV=1
264	165	Q62376	172.62	34	9	9	10	Carbamidomethylation; Oxidation (M)	51992	U1 small nuclear ribonucleoprotein 70 kDa OS=Mus musculus OX=10090 GN=Snrnp70 PE=1 SV=2
208	119	P52480	172.55	26	11	11	13	Carbamidomethylation; Oxidation (M)	57845	Pyruvate kinase PKM OS=Mus musculus OX=10090 GN=Pkm PE=1 SV=4
147	242	P61255	170.97	46	9	9	18	Oxidation (M)	17258	60S ribosomal protein L26 OS=Mus musculus OX=10090 GN=Rpl26 PE=1 SV=1
46	766	P62862	170.95	44	8	8	58		6648	40S ribosomal protein S30 OS=Mus musculus OX=10090 GN=Fau PE=1 SV=1
259	401	P06330	170.92	66	5	3	11	Carbamidomethylation	12934	Ig heavy chain V region AC38 205.12 OS=Mus musculus OX=10090 PE=1 SV=1
296	358	Q9D883	170.55	22	6	2	9	Carbamidomethylation; Acetylation (Protein N-term)	27815	Splicing factor U2AF 35 kDa subunit OS=Mus musculus OX=10090 GN=U2af1 PE=1 SV=4
396	398	P67984	170.41	53	5	5	7	Carbamidomethylation	14759	60S ribosomal protein L22 OS=Mus musculus OX=10090 GN=Rpl22 PE=1 SV=2
353	476	P01843	169.59	62	4	4	8	Carbamidomethylation	11575	Ig lambda-1 chain C region OS=Mus musculus OX=10090 PE=1 SV=1
226	272	P17751	168.61	31	7	7	12	Carbamidomethylation	26713	Triosephosphate isomerase OS=Mus musculus OX=10090 GN=Tpi1 PE=1 SV=5
171	132	P68404	168.52	22	12	6	16	Carbamidomethylation; Acetylation (Protein N-term)	76751	Protein kinase C beta type OS=Mus musculus OX=10090 GN=Prkcb PE=1 SV=4
178	261	P17156	168.5	13	6	1	15		69642	Heat shock-related 70 kDa protein 2 OS=Mus musculus OX=10090 GN=Hspa2 PE=1 SV=2
338	333	Q9Z0G0	168.39	21	6	6	8	Carbamidomethylation	36129	PDZ domain-containing protein GIPC1 OS=Mus musculus OX=10090 GN=Gipc1 PE=1 SV=1
287	205	Q9CY58	168.3	28	9	9	10	Carbamidomethylation	44714	Plasminogen activator inhibitor 1 RNA-binding protein OS=Mus musculus OX=10090 GN=Serbp1 PE=1 SV=2
232	316	Q61937	167.56	29	6	6	12	Oxidation (M)	32560	Nucleophosmin OS=Mus musculus OX=10090 GN=Npm1 PE=1 SV=1
229	162	Q9DB77	167.53	30	10	10	12		48235	Cytochrome b-c1 complex subunit 2 mitochondrial OS=Mus musculus OX=10090 GN=Uqcrc2 PE=1 SV=1
310	207	P62141	166.74	36	9	8	9	Carbamidomethylation	37187	Serine/threonine-protein phosphatase PP1-beta catalytic subunit OS=Mus musculus OX=10090 GN=Ppp1cb PE=1 SV=3
231	202	Q8VEM8	166.36	28	8	8	12	Carbamidomethylation	39632	Phosphate carrier protein mitochondrial OS=Mus musculus OX=10090 GN=Slc25a3 PE=1 SV=1
267	182	Q8VH51	166.21	22	8	8	10	Carbamidomethylation; Acetylation (Protein N-term)	59407	RNA-binding protein 39 OS=Mus musculus OX=10090 GN=Rbm39 PE=1 SV=2
199	128	Q9QYB8	166.13	20	11	9	14	Carbamidomethylation	80642	Beta-adducin OS=Mus musculus OX=10090 GN=Add2 PE=1 SV=4
237	232	P62996	165.82	27	7	5	11	Acetylation (Protein N-term)	33666	Transformer-2 protein homolog beta OS=Mus musculus OX=10090 GN=Tra2b PE=1 SV=1
190	146	Q8K310	165.14	17	11	11	14	Carbamidomethylation	94630	Matrin-3 OS=Mus musculus OX=10090 GN=Matr3 PE=1 SV=1
207	434	P62900	164.89	31	5	5	13	Oxidation (M)	14463	60S ribosomal protein L31 OS=Mus musculus OX=10090 GN=Rpl31 PE=1 SV=1
192	125	P58252	164.48	21	14	14	14	Carbamidomethylation	95314	Elongation factor 2 OS=Mus musculus OX=10090 GN=Eef2 PE=1 SV=2
305	171	P61979	164.26	24	9	9	9	Carbamidomethylation	50976	Heterogeneous nuclear ribonucleoprotein K OS=Mus musculus OX=10090 GN=Hnrnpk PE=1 SV=1
221	221	O70318	163.79	8	9	5	12	Carbamidomethylation	109940	Band 4.1-like protein 2 OS=Mus musculus OX=10090 GN=Epb41l2 PE=1 SV=2
148	396	Q8K194	162.51	37	7	7	18		18885	U4/U6.U5 small nuclear ribonucleoprotein 27 kDa protein OS=Mus musculus OX=10090 GN=Snrnp27 PE=1 SV=1
270	598	Q99M07	162.27	59	3	3	10	Carbamidomethylation	8359	Cytochrome c oxidase assembly factor 5 OS=Mus musculus OX=10090 GN=Coa5 PE=1 SV=1
240	558	P56959	162.13	11	5	5	11		52673	RNA-binding protein FUS OS=Mus musculus OX=10090 GN=Fus PE=1 SV=1
220	169	Q9D0E1	161.86	17	11	11	12	Acetylation (Protein N-term)	77649	Heterogeneous nuclear ribonucleoprotein M OS=Mus musculus OX=10090 GN=Hnrnpm PE=1 SV=3
254	447	O08583	161.75	32	6	6	11	Acetylation (Protein N-term); Oxidation (M)	26940	THO complex subunit 4 OS=Mus musculus OX=10090 GN=Alyref PE=1 SV=3
260	696	P62849	161.45	26	5	5	11	Acetylation (Protein N-term); Oxidation (M)	15423	40S ribosomal protein S24 OS=Mus musculus OX=10090 GN=Rps24 PE=1 SV=1
283	218	Q91XV3	161.36	58	7	7	10		22087	Brain acid soluble protein 1 OS=Mus musculus OX=10090 GN=Basp1 PE=1 SV=3
309	368	P62889	161.35	59	6	6	9	Carbamidomethylation	12784	60S ribosomal protein L30 OS=Mus musculus OX=10090 GN=Rpl30 PE=1 SV=2
285	332	P62806	160.95	62	7	7	10	Oxidation (M)	11367	Histone H4 OS=Mus musculus OX=10090 GN=H4c1 PE=1 SV=2
324	192	Q9QUP5	160.74	26	8	8	8	Carbamidomethylation	40478	Hyaluronan and proteoglycan link protein 1 OS=Mus musculus OX=10090 GN=Hapln1 PE=1 SV=1
198	488	Q8CGP0	160.7	36	6	2	14	Oxidation (M)	13908	Histone H2B type 3-B OS=Mus musculus OX=10090 GN=H2bu1 PE=1 SV=3
198	489	Q9D2U9	160.7	36	6	2	14	Oxidation (M)	13994	H2B.U histone 2 OS=Mus musculus OX=10090 GN=H2bu2 PE=1 SV=3
198	490	Q64524	160.7	36	6	2	14	Oxidation (M)	13993	Histone H2B type 2-E OS=Mus musculus OX=10090 GN=H2bc21 PE=1 SV=3
361	273	O35098	160.48	15	6	5	7		61962	Dihydropyrimidinase-related protein 4 OS=Mus musculus OX=10090 GN=Dpysl4 PE=1 SV=1
369	301	Q8VE47	159.74	23	6	6	7		44790	Ubiquitin-like modifier-activating enzyme 5 OS=Mus musculus OX=10090 GN=Uba5 PE=1 SV=2
308	361	P62484	159.05	14	6	2	9		49387	Abl interactor 2 OS=Mus musculus OX=10090 GN=Abi2 PE=1 SV=1
200	160	Q3UHL1	159	25	10	10	14	Carbamidomethylation	54819	CaM kinase-like vesicle-associated protein OS=Mus musculus OX=10090 GN=Camkv PE=1 SV=2
164	479	Q64475	158.89	35	5	1	17	Oxidation (M)	13952	Histone H2B type 1-B OS=Mus musculus OX=10090 GN=H2bc3 PE=1 SV=3
164	480	P10853	158.89	35	5	1	17	Oxidation (M)	13936	Histone H2B type 1-F/J/L OS=Mus musculus OX=10090 GN=H2bc7 PE=1 SV=2
164	481	Q8CGP1	158.89	35	5	1	17	Oxidation (M)	13920	Histone H2B type 1-K OS=Mus musculus OX=10090 GN=H2bc12 PE=1 SV=3
164	482	Q8CGP2	158.89	35	5	1	17	Oxidation (M)	13992	Histone H2B type 1-P OS=Mus musculus OX=10090 GN=Hist1h2bp PE=1 SV=3
164	483	P10854	158.89	35	5	1	17	Oxidation (M)	13936	Histone H2B type 1-M OS=Mus musculus OX=10090 GN=H2bc14 PE=1 SV=2
164	484	Q6ZWY9	158.89	35	5	1	17	Oxidation (M)	13906	Histone H2B type 1-C/E/G OS=Mus musculus OX=10090 GN=H2bc4 PE=1 SV=3
164	485	Q64525	158.89	35	5	1	17	Oxidation (M)	13920	Histone H2B type 2-B OS=Mus musculus OX=10090 GN=Hist2h2bb PE=1 SV=3
164	486	Q64478	158.89	35	5	1	17	Oxidation (M)	13920	Histone H2B type 1-H OS=Mus musculus OX=10090 GN=H2bc9 PE=1 SV=3
204	181	Q8VIJ6	157.88	18	9	8	13		75442	Splicing factor proline- and glutamine-rich OS=Mus musculus OX=10090 GN=Sfpq PE=1 SV=1
348	500	P62320	157.7	48	4	4	8	Carbamidomethylation; Oxidation (M)	13916	Small nuclear ribonucleoprotein Sm D3 OS=Mus musculus OX=10090 GN=Snrpd3 PE=1 SV=1
280	203	P58468	157.36	40	8	8	10		24814	Ribosome biogenesis protein SLX9 homolog OS=Mus musculus OX=10090 GN=Slx9 PE=1 SV=1
274	223	P05064	157.26	32	9	8	10		39356	Fructose-bisphosphate aldolase A OS=Mus musculus OX=10090 GN=Aldoa PE=1 SV=2
82	639	P62274	157.11	48	6	6	33	Carbamidomethylation; Oxidation (M)	6677	40S ribosomal protein S29 OS=Mus musculus OX=10090 GN=Rps29 PE=1 SV=2
179	144	Q6NS52	157.05	20	13	13	15	Carbamidomethylation	90272	Diacylglycerol kinase beta OS=Mus musculus OX=10090 GN=Dgkb PE=1 SV=2
286	590	P01758	156.21	42	4	1	10	Carbamidomethylation	12972	Ig heavy chain V region 108A OS=Mus musculus OX=10090 GN=Igh-VJ558 PE=4 SV=1
276	366	Q8VE97	156.14	12	5	3	10		55979	Serine/arginine-rich splicing factor 4 OS=Mus musculus OX=10090 GN=Srsf4 PE=2 SV=1
275	292	P62754	155.93	26	6	6	10	Carbamidomethylation; Oxidation (M)	28681	40S ribosomal protein S6 OS=Mus musculus OX=10090 GN=Rps6 PE=1 SV=1
243	141	Q8BH59	155.83	21	10	10	11	Carbamidomethylation	74570	Calcium-binding mitochondrial carrier protein Aralar1 OS=Mus musculus OX=10090 GN=Slc25a12 PE=1 SV=1
299	208	Q99KI0	155.8	15	9	9	9	Carbamidomethylation	85464	Aconitate hydratase mitochondrial OS=Mus musculus OX=10090 GN=Aco2 PE=1 SV=1
330	244	Q99KJ8	155.8	24	7	7	8		44117	Dynactin subunit 2 OS=Mus musculus OX=10090 GN=Dctn2 PE=1 SV=3
357	227	Q9WUA3	155.49	11	7	6	7	Carbamidomethylation	85455	ATP-dependent 6-phosphofructokinase platelet type OS=Mus musculus OX=10090 GN=Pfkp PE=1 SV=1
329	266	Q9D824	155.35	19	6	6	8		64959	Pre-mRNA 3'-end-processing factor FIP1 OS=Mus musculus OX=10090 GN=Fip1l1 PE=1 SV=1
458	346	Q9CZM2	155.28	27	5	5	5		24146	60S ribosomal protein L15 OS=Mus musculus OX=10090 GN=Rpl15 PE=1 SV=4
328	263	P63038	155.17	19	7	7	8	Carbamidomethylation; Oxidation (M)	60956	60 kDa heat shock protein mitochondrial OS=Mus musculus OX=10090 GN=Hspd1 PE=1 SV=1
313	363	Q8CBW3	154.65	14	6	2	9	Carbamidomethylation; Acetylation (Protein N-term)	52288	Abl interactor 1 OS=Mus musculus OX=10090 GN=Abi1 PE=1 SV=3
268	250	P29341	154.57	16	8	8	10		70671	Polyadenylate-binding protein 1 OS=Mus musculus OX=10090 GN=Pabpc1 PE=1 SV=2
380	249	O08788	154.49	8	7	7	7	Carbamidomethylation	141675	Dynactin subunit 1 OS=Mus musculus OX=10090 GN=Dctn1 PE=1 SV=3
317	327	Q9JIS5	154.49	10	7	7	9		82647	Synaptic vesicle glycoprotein 2A OS=Mus musculus OX=10090 GN=Sv2a PE=1 SV=1
295	534	P49312	154.27	15	4	3	9	Carbamidomethylation; Oxidation (M)	34196	Heterogeneous nuclear ribonucleoprotein A1 OS=Mus musculus OX=10090 GN=Hnrnpa1 PE=1 SV=2
404	564	Q62093	154.2	18	3	3	6	Acetylation (Protein N-term)	25476	Serine/arginine-rich splicing factor 2 OS=Mus musculus OX=10090 GN=Srsf2 PE=1 SV=4
290	653	Q9CQP0	153.98	54	5	5	10		7416	39S ribosomal protein L33 mitochondrial OS=Mus musculus OX=10090 GN=Mrpl33 PE=1 SV=1
400	275	Q9Z1B3	153.29	7	6	6	6	Carbamidomethylation	138396	1-phosphatidylinositol 4 5-bisphosphate phosphodiesterase beta-1 OS=Mus musculus OX=10090 GN=Plcb1 PE=1 SV=2
251	381	P41105	153	30	6	6	11	Carbamidomethylation	15733	60S ribosomal protein L28 OS=Mus musculus OX=10090 GN=Rpl28 PE=1 SV=2
402	418	P17183	152.33	17	4	2	6	Carbamidomethylation	47297	Gamma-enolase OS=Mus musculus OX=10090 GN=Eno2 PE=1 SV=2
271	235	Q2M3X8	151.99	17	8	8	10	Carbamidomethylation	66286	Phosphatase and actin regulator 1 OS=Mus musculus OX=10090 GN=Phactr1 PE=1 SV=1
456	357	Q99JF8	151.88	15	5	5	5		59697	PC4 and SFRS1-interacting protein OS=Mus musculus OX=10090 GN=Psip1 PE=1 SV=1
81	1355	P62892	151.67	24	7	7	34	Acetylation (Protein N-term)	6407	60S ribosomal protein L39 OS=Mus musculus OX=10090 GN=Rpl39 PE=1 SV=2
312	314	P68254	151.65	26	6	3	9	Carbamidomethylation; Oxidation (M)	27778	14-3-3 protein theta OS=Mus musculus OX=10090 GN=Ywhaq PE=1 SV=1
297	198	P63328	151.55	17	8	3	9		58644	Serine/threonine-protein phosphatase 2B catalytic subunit alpha isoform OS=Mus musculus OX=10090 GN=Ppp3ca PE=1 SV=1
245	174	O35643	150.76	11	9	2	11	Carbamidomethylation	103935	AP-1 complex subunit beta-1 OS=Mus musculus OX=10090 GN=Ap1b1 PE=1 SV=2
250	143	Q04750	150.52	17	11	11	11	Carbamidomethylation	90876	DNA topoisomerase 1 OS=Mus musculus OX=10090 GN=Top1 PE=1 SV=2
461	395	Q7TQF7	150.04	11	5	5	5		75013	Amphiphysin OS=Mus musculus OX=10090 GN=Amph PE=1 SV=1
445	446	Q8BL97	150.03	17	5	4	5		30818	Serine/arginine-rich splicing factor 7 OS=Mus musculus OX=10090 GN=Srsf7 PE=1 SV=1
417	377	Q99JY9	149.71	18	5	5	6	Carbamidomethylation	47357	Actin-related protein 3 OS=Mus musculus OX=10090 GN=Actr3 PE=1 SV=3
336	309	Q91VR5	149.53	13	7	7	8	Carbamidomethylation	82500	ATP-dependent RNA helicase DDX1 OS=Mus musculus OX=10090 GN=Ddx1 PE=1 SV=1
334	237	Q99K48	149.45	16	7	6	8		54541	Non-POU domain-containing octamer-binding protein OS=Mus musculus OX=10090 GN=Nono PE=1 SV=3
372	246	D3YVF0	149.02	16	7	7	7		79397	A-kinase anchor protein 5 OS=Mus musculus OX=10090 GN=Akap5 PE=1 SV=2
242	324	Q91VM5	148.93	16	6	6	11		42162	RNA binding motif protein X-linked-like-1 OS=Mus musculus OX=10090 GN=Rbmxl1 PE=2 SV=1
242	325	Q9WV02	148.93	16	6	6	11		42301	RNA-binding motif protein X chromosome OS=Mus musculus OX=10090 GN=Rbmx PE=1 SV=1
401	574	Q03141	148.75	4	4	3	6	Carbamidomethylation	84390	MAP/microtubule affinity-regulating kinase 3 OS=Mus musculus OX=10090 GN=Mark3 PE=1 SV=2
273	161	Q9R111	148.13	27	10	10	10	Carbamidomethylation	51013	Guanine deaminase OS=Mus musculus OX=10090 GN=Gda PE=1 SV=1
452	359	Q02614	148.03	22	5	5	5	Carbamidomethylation	33832	SAP30-binding protein OS=Mus musculus OX=10090 GN=Sap30bp PE=1 SV=2
321	222	O08810	147.91	10	8	8	8		109361	116 kDa U5 small nuclear ribonucleoprotein component OS=Mus musculus OX=10090 GN=Eftud2 PE=1 SV=1
272	404	Q6ZWV3	147.54	29	5	5	10	Carbamidomethylation; Oxidation (M)	24604	60S ribosomal protein L10 OS=Mus musculus OX=10090 GN=Rpl10 PE=1 SV=3
477	407	P62482	147.15	19	5	5	5	Carbamidomethylation	41021	Voltage-gated potassium channel subunit beta-2 OS=Mus musculus OX=10090 GN=Kcnab2 PE=1 SV=1
398	487	P35980	146.97	24	4	4	7		21645	60S ribosomal protein L18 OS=Mus musculus OX=10090 GN=Rpl18 PE=1 SV=3
302	322	Q8BKV0	146.32	15	7	6	9	Carbamidomethylation	49098	Testican-3 OS=Mus musculus OX=10090 GN=Spock3 PE=2 SV=2
269	573	P47915	145.99	19	4	4	10		17587	60S ribosomal protein L29 OS=Mus musculus OX=10090 GN=Rpl29 PE=1 SV=2
156	342	Q6IME9	145.56	8	8	1	17		56750	Keratin type II cytoskeletal 72 OS=Mus musculus OX=10090 GN=Krt72 PE=3 SV=1
213	211	Q9Z1S5	145.33	27	8	7	13	Carbamidomethylation	40038	Neuronal-specific septin-3 OS=Mus musculus OX=10090 GN=Septin3 PE=1 SV=2
284	248	Q8BU88	144.72	40	7	7	10	Carbamidomethylation	23805	39S ribosomal protein L22 mitochondrial OS=Mus musculus OX=10090 GN=Mrpl22 PE=1 SV=1
289	319	P14131	144.45	43	7	7	10		16445	40S ribosomal protein S16 OS=Mus musculus OX=10090 GN=Rps16 PE=1 SV=4
473	452	Q9Z2X1	144.36	16	4	3	5	Carbamidomethylation; Acetylation (Protein N-term)	45730	Heterogeneous nuclear ribonucleoprotein F OS=Mus musculus OX=10090 GN=Hnrnpf PE=1 SV=3
160	854	Q80X80	144.08	5	3	3	17		76329	Phospholipid transfer protein C2CD2L OS=Mus musculus OX=10090 GN=C2cd2l PE=1 SV=3
235	514	P15864	143.77	22	6	4	12	Acetylation (Protein N-term)	21267	Histone H1.2 OS=Mus musculus OX=10090 GN=H1-2 PE=1 SV=2
414	284	Q9D6R2	143.39	16	6	6	6	Carbamidomethylation	39639	Isocitrate dehydrogenase [NAD] subunit alpha mitochondrial OS=Mus musculus OX=10090 GN=Idh3a PE=1 SV=1
300	230	Q04447	142.84	23	7	7	9		42713	Creatine kinase B-type OS=Mus musculus OX=10090 GN=Ckb PE=1 SV=1
306	213	Q9R1T4	142.44	29	9	3	9	Carbamidomethylation	49620	Septin-6 OS=Mus musculus OX=10090 GN=Septin6 PE=1 SV=4
241	180	P28660	142.29	10	10	10	11		128784	Nck-associated protein 1 OS=Mus musculus OX=10090 GN=Nckap1 PE=1 SV=2
320	194	Q5SQX6	142.05	8	7	7	8	Carbamidomethylation	145659	Cytoplasmic FMR1-interacting protein 2 OS=Mus musculus OX=10090 GN=Cyfip2 PE=1 SV=2
316	274	Q8CHH9	141.54	22	7	4	9	Carbamidomethylation	49812	Septin-8 OS=Mus musculus OX=10090 GN=Septin8 PE=1 SV=4
387	634	P01654	140.33	49	3	2	7		11980	Ig kappa chain V-III region PC 2880/PC 1229 OS=Mus musculus OX=10090 PE=1 SV=1
505	441	Q9EP89	140.29	10	4	4	4		60706	Serine beta-lactamase-like protein LACTB mitochondrial OS=Mus musculus OX=10090 GN=Lactb PE=1 SV=1
440	470	P70670	140.08	2	3	3	5		220497	Nascent polypeptide-associated complex subunit alpha muscle-specific form OS=Mus musculus OX=10090 GN=Naca PE=1 SV=2
440	589	Q60817	140.08	19	3	3	5		23384	Nascent polypeptide-associated complex subunit alpha OS=Mus musculus OX=10090 GN=Naca PE=1 SV=1
257	374	Q6IRU5	139.14	25	5	5	11	Carbamidomethylation	25172	Clathrin light chain B OS=Mus musculus OX=10090 GN=Cltb PE=1 SV=1
531	562	Q9R1B9	139.07	3	3	2	4	Carbamidomethylation	168782	Slit homolog 2 protein OS=Mus musculus OX=10090 GN=Slit2 PE=2 SV=2
332	399	B2RY56	139.06	8	5	5	8		99552	RNA-binding protein 25 OS=Mus musculus OX=10090 GN=Rbm25 PE=1 SV=2
399	467	Q64518	138.81	6	4	1	6	Carbamidomethylation	109529	Sarcoplasmic/endoplasmic reticulum calcium ATPase 3 OS=Mus musculus OX=10090 GN=Atp2a3 PE=1 SV=4
210	328	P03995	138.66	12	6	3	13		49900	Glial fibrillary acidic protein OS=Mus musculus OX=10090 GN=Gfap PE=1 SV=4
258	507	Q8BP67	137.78	26	5	5	11	Carbamidomethylation	17779	60S ribosomal protein L24 OS=Mus musculus OX=10090 GN=Rpl24 PE=1 SV=2
215	210	Q9CQV8	137.18	48	10	5	13	Carbamidomethylation; Oxidation (M)	28086	14-3-3 protein beta/alpha OS=Mus musculus OX=10090 GN=Ywhab PE=1 SV=3
173	239	P68510	136.96	28	7	2	16	Oxidation (M)	28212	14-3-3 protein eta OS=Mus musculus OX=10090 GN=Ywhah PE=1 SV=2
364	265	P16125	136.71	23	6	6	7	Carbamidomethylation	36572	L-lactate dehydrogenase B chain OS=Mus musculus OX=10090 GN=Ldhb PE=1 SV=2
303	449	P14094	136.43	18	5	5	9	Carbamidomethylation	35195	Sodium/potassium-transporting ATPase subunit beta-1 OS=Mus musculus OX=10090 GN=Atp1b1 PE=1 SV=1
218	201	O70133	136.16	7	8	8	13	Carbamidomethylation	149474	ATP-dependent RNA helicase A OS=Mus musculus OX=10090 GN=Dhx9 PE=1 SV=2
301	269	P84078	135.94	46	7	4	9	Oxidation (M)	20697	ADP-ribosylation factor 1 OS=Mus musculus OX=10090 GN=Arf1 PE=1 SV=2
301	270	P61205	135.94	46	7	4	9	Oxidation (M)	20601	ADP-ribosylation factor 3 OS=Mus musculus OX=10090 GN=Arf3 PE=2 SV=2
358	365	Q80YN3	135.75	9	6	6	7		67378	Breast carcinoma-amplified sequence 1 homolog OS=Mus musculus OX=10090 GN=Bcas1 PE=1 SV=3
480	433	P19253	135.69	21	4	4	5	Carbamidomethylation; Acetylation (Protein N-term)	23464	60S ribosomal protein L13a OS=Mus musculus OX=10090 GN=Rpl13a PE=1 SV=4
279	671	P01662	135.69	35	4	1	10		12041	Ig kappa chain V-III region ABPC 22/PC 9245 OS=Mus musculus OX=10090 PE=1 SV=1
311	262	P62827	135.49	38	7	7	9	Carbamidomethylation; Acetylation (Protein N-term)	24423	GTP-binding nuclear protein Ran OS=Mus musculus OX=10090 GN=Ran PE=1 SV=3
487	560	P62264	135.44	28	3	3	5		16273	40S ribosomal protein S14 OS=Mus musculus OX=10090 GN=Rps14 PE=1 SV=3
403	282	Q60737	135.39	20	6	6	6	Carbamidomethylation	45134	Casein kinase II subunit alpha OS=Mus musculus OX=10090 GN=Csnk2a1 PE=1 SV=2
408	291	P62908	135.35	26	5	5	6	Carbamidomethylation	26674	40S ribosomal protein S3 OS=Mus musculus OX=10090 GN=Rps3 PE=1 SV=1
423	582	P84099	135.12	17	3	2	6		23466	60S ribosomal protein L19 OS=Mus musculus OX=10090 GN=Rpl19 PE=1 SV=1
478	417	P63011	134.53	33	5	2	5		24970	Ras-related protein Rab-3A OS=Mus musculus OX=10090 GN=Rab3a PE=1 SV=1
366	276	P63085	134.5	22	6	5	7	Carbamidomethylation	41276	Mitogen-activated protein kinase 1 OS=Mus musculus OX=10090 GN=Mapk1 PE=1 SV=3
333	812	P01629	134.38	46	4	3	8	Carbamidomethylation	12221	Ig kappa chain V-II region 2S1.3 OS=Mus musculus OX=10090 PE=1 SV=1
345	378	P99029	134.18	36	6	6	8	Carbamidomethylation	21897	Peroxiredoxin-5 mitochondrial OS=Mus musculus OX=10090 GN=Prdx5 PE=1 SV=2
393	887	P43274	134.07	11	4	2	7		21977	Histone H1.4 OS=Mus musculus OX=10090 GN=H1-4 PE=1 SV=2
652	669	Q9CZT8	133.56	19	3	1	3		24757	Ras-related protein Rab-3B OS=Mus musculus OX=10090 GN=Rab3b PE=1 SV=1
373	409	O55126	133.4	20	5	5	7	Carbamidomethylation	32933	Protein NipSnap homolog 2 OS=Mus musculus OX=10090 GN=Nipsnap2 PE=1 SV=1
455	348	Q61699	133.13	7	5	5	5	Carbamidomethylation	96407	Heat shock protein 105 kDa OS=Mus musculus OX=10090 GN=Hsph1 PE=1 SV=2
374	413	Q8R081	132.85	16	6	6	7	Carbamidomethylation	63964	Heterogeneous nuclear ribonucleoprotein L OS=Mus musculus OX=10090 GN=Hnrnpl PE=1 SV=2
359	251	Q3U1J4	132.72	7	7	7	7	Carbamidomethylation	126853	DNA damage-binding protein 1 OS=Mus musculus OX=10090 GN=Ddb1 PE=1 SV=2
466	462	P62715	132.7	21	4	1	5	Carbamidomethylation; Oxidation (M)	35575	Serine/threonine-protein phosphatase 2A catalytic subunit beta isoform OS=Mus musculus OX=10090 GN=Ppp2cb PE=1 SV=1
168	585	P01797	132.37	32	3	3	16	Oxidation (M)	12671	Ig heavy chain V-III region U61 OS=Mus musculus OX=10090 PE=1 SV=1
168	586	P01796	132.37	32	3	3	16	Oxidation (M)	12675	Ig heavy chain V-III region A4 OS=Mus musculus OX=10090 PE=1 SV=1
168	587	P01799	132.37	32	3	3	16	Oxidation (M)	12675	Ig heavy chain V-III region ABE-47N OS=Mus musculus OX=10090 PE=1 SV=1
168	588	P01801	132.37	31	3	3	16	Oxidation (M)	12810	Ig heavy chain V-III region J606 OS=Mus musculus OX=10090 PE=1 SV=1
506	492	P84104	132.14	24	4	3	4	Carbamidomethylation	19330	Serine/arginine-rich splicing factor 3 OS=Mus musculus OX=10090 GN=Srsf3 PE=1 SV=1
262	532	Q9D0M5	132.04	58	5	2	11	Carbamidomethylation	10350	Dynein light chain 2 cytoplasmic OS=Mus musculus OX=10090 GN=Dynll2 PE=1 SV=1
367	290	O08919	131.83	13	7	7	7	Carbamidomethylation	64130	Numb-like protein OS=Mus musculus OX=10090 GN=Numbl PE=1 SV=3
442	353	Q9QYB5	131.81	8	5	4	5		78777	Gamma-adducin OS=Mus musculus OX=10090 GN=Add3 PE=1 SV=2
341	533	P83882	131.57	30	4	4	8	Carbamidomethylation	12441	60S ribosomal protein L36a OS=Mus musculus OX=10090 GN=Rpl36a PE=3 SV=2
483	491	P63330	131.27	21	4	1	5	Carbamidomethylation; Oxidation (M)	35608	Serine/threonine-protein phosphatase 2A catalytic subunit alpha isoform OS=Mus musculus OX=10090 GN=Ppp2ca PE=1 SV=1
382	345	P62717	131.02	35	6	6	7	Carbamidomethylation	20732	60S ribosomal protein L18a OS=Mus musculus OX=10090 GN=Rpl18a PE=1 SV=1
427	466	Q9CQR4	130.91	34	4	4	6	Acetylation (Protein N-term)	15183	Acyl-coenzyme A thioesterase 13 OS=Mus musculus OX=10090 GN=Acot13 PE=1 SV=1
509	400	Q9D051	130.03	13	4	4	4	Carbamidomethylation	38937	Pyruvate dehydrogenase E1 component subunit beta mitochondrial OS=Mus musculus OX=10090 GN=Pdhb PE=1 SV=1
472	362	Q7TMK9	129.92	9	5	5	5		69633	Heterogeneous nuclear ribonucleoprotein Q OS=Mus musculus OX=10090 GN=Syncrip PE=1 SV=2
475	523	O35988	129.7	23	4	4	5		21482	Syndecan-4 OS=Mus musculus OX=10090 GN=Sdc4 PE=1 SV=1
363	444	P56564	129.69	13	4	4	7	Carbamidomethylation	59622	Excitatory amino acid transporter 1 OS=Mus musculus OX=10090 GN=Slc1a3 PE=1 SV=2
448	430	Q52KI8	129.44	8	4	4	5		106862	Serine/arginine repetitive matrix protein 1 OS=Mus musculus OX=10090 GN=Srrm1 PE=1 SV=2
342	215	Q99JY0	129.24	17	8	8	8		51386	Trifunctional enzyme subunit beta mitochondrial OS=Mus musculus OX=10090 GN=Hadhb PE=1 SV=1
370	503	Q8BGJ9	129.18	20	5	1	7	Carbamidomethylation; Acetylation (Protein N-term)	25836	Splicing factor U2AF 26 kDa subunit OS=Mus musculus OX=10090 GN=U2af1l4 PE=1 SV=1
360	260	Q921M3	128.98	7	6	6	7	Carbamidomethylation	135550	Splicing factor 3B subunit 3 OS=Mus musculus OX=10090 GN=Sf3b3 PE=1 SV=1
470	320	Q9D6M3	128.61	18	5	5	5	Carbamidomethylation	34670	Mitochondrial glutamate carrier 1 OS=Mus musculus OX=10090 GN=Slc25a22 PE=1 SV=1
426	296	Q9CXG3	128.44	16	6	6	6	Carbamidomethylation	57230	Peptidyl-prolyl cis-trans isomerase-like 4 OS=Mus musculus OX=10090 GN=Ppil4 PE=1 SV=2
323	456	P27048	128.24	19	4	4	8	Carbamidomethylation	23656	Small nuclear ribonucleoprotein-associated protein B OS=Mus musculus OX=10090 GN=Snrpb PE=1 SV=1
323	494	P63163	128.24	19	4	4	8	Carbamidomethylation	24614	Small nuclear ribonucleoprotein-associated protein N OS=Mus musculus OX=10090 GN=Snrpn PE=1 SV=1
327	256	Q8CAQ8	128.18	11	7	7	8		83900	MICOS complex subunit Mic60 OS=Mus musculus OX=10090 GN=Immt PE=1 SV=1
422	548	Q9CXW4	128.18	23	4	4	6	Carbamidomethylation; Acetylation (Protein N-term)	20252	60S ribosomal protein L11 OS=Mus musculus OX=10090 GN=Rpl11 PE=1 SV=4
471	355	P70404	127.94	16	5	5	5	Carbamidomethylation	42785	Isocitrate dehydrogenase [NAD] subunit gamma 1 mitochondrial OS=Mus musculus OX=10090 GN=Idh3g PE=1 SV=1
524	599	Q7TQD2	127.35	16	3	3	4		23575	Tubulin polymerization-promoting protein OS=Mus musculus OX=10090 GN=Tppp PE=1 SV=1
346	382	P60202	126.97	21	5	5	8	Carbamidomethylation; Oxidation (M)	30077	Myelin proteolipid protein OS=Mus musculus OX=10090 GN=Plp1 PE=1 SV=2
325	219	Q99LF4	126.92	17	7	7	8	Carbamidomethylation	55249	RNA-splicing ligase RtcB homolog OS=Mus musculus OX=10090 GN=Rtcb PE=1 SV=1
386	524	P01844	126.4	66	4	2	7	Carbamidomethylation	11255	Ig lambda-2 chain C region OS=Mus musculus OX=10090 GN=Iglc2 PE=1 SV=1
424	611	Q62425	126.38	38	3	3	6		9327	Cytochrome c oxidase subunit NDUFA4 OS=Mus musculus OX=10090 GN=Ndufa4 PE=1 SV=2
350	295	Q76MZ3	125.55	14	7	7	8	Carbamidomethylation	65323	Serine/threonine-protein phosphatase 2A 65 kDa regulatory subunit A alpha isoform OS=Mus musculus OX=10090 GN=Ppp2r1a PE=1 SV=3
255	647	P60867	125.54	29	4	4	11	Carbamidomethylation	13373	40S ribosomal protein S20 OS=Mus musculus OX=10090 GN=Rps20 PE=1 SV=1
256	776	Q9CR88	125.26	22	2	2	11	Oxidation (M)	14920	28S ribosomal protein S14 mitochondrial OS=Mus musculus OX=10090 GN=Mrps14 PE=1 SV=1
560	633	P14869	125.04	20	3	3	4	Carbamidomethylation	34216	60S acidic ribosomal protein P0 OS=Mus musculus OX=10090 GN=Rplp0 PE=1 SV=3
381	343	Q8C7D2	124.46	20	6	6	7	Carbamidomethylation	50880	Protein cereblon OS=Mus musculus OX=10090 GN=Crbn PE=1 SV=1
379	424	P47963	124.07	20	4	4	7	Oxidation (M)	24305	60S ribosomal protein L13 OS=Mus musculus OX=10090 GN=Rpl13 PE=1 SV=3
384	426	Q8K2F8	123.87	13	6	6	7	Carbamidomethylation	50546	Protein LSM14 homolog A OS=Mus musculus OX=10090 GN=Lsm14a PE=1 SV=1
343	294	P47962	123.86	25	6	6	8	Carbamidomethylation	34401	60S ribosomal protein L5 OS=Mus musculus OX=10090 GN=Rpl5 PE=1 SV=3
447	317	P47857	123.8	8	5	3	5	Carbamidomethylation	85269	ATP-dependent 6-phosphofructokinase muscle type OS=Mus musculus OX=10090 GN=Pfkm PE=1 SV=3
388	838	P35802	123.76	9	4	4	7	Carbamidomethylation	31149	Neuronal membrane glycoprotein M6-a OS=Mus musculus OX=10090 GN=Gpm6a PE=1 SV=1
428	497	P47754	122.9	19	4	3	6		32967	F-actin-capping protein subunit alpha-2 OS=Mus musculus OX=10090 GN=Capza2 PE=1 SV=3
547	543	P62317	122.5	32	3	3	4	Carbamidomethylation; Oxidation (M)	13527	Small nuclear ribonucleoprotein Sm D2 OS=Mus musculus OX=10090 GN=Snrpd2 PE=1 SV=1
525	614	P01631	122.21	39	3	3	4	Carbamidomethylation	12273	Ig kappa chain V-II region 26-10 OS=Mus musculus OX=10090 PE=1 SV=1
307	258	Q80UP3	122.16	12	8	7	9	Carbamidomethylation	104031	Diacylglycerol kinase zeta OS=Mus musculus OX=10090 GN=Dgkz PE=1 SV=2
449	431	P12382	121.95	7	4	2	5		85360	ATP-dependent 6-phosphofructokinase liver type OS=Mus musculus OX=10090 GN=Pfkl PE=1 SV=4
362	428	Q80WJ7	121.89	11	5	5	7		63846	Protein LYRIC OS=Mus musculus OX=10090 GN=Mtdh PE=1 SV=1
467	468	O70251	121.73	26	4	4	5		24694	Elongation factor 1-beta OS=Mus musculus OX=10090 GN=Eef1b PE=1 SV=5
538	673	Q9DCT8	121.7	26	3	3	4	Carbamidomethylation	22727	Cysteine-rich protein 2 OS=Mus musculus OX=10090 GN=Crip2 PE=1 SV=1
514	571	P04925	121.57	14	4	4	4	Carbamidomethylation	27977	Major prion protein OS=Mus musculus OX=10090 GN=Prnp PE=1 SV=2
441	459	Q9Z204	121.27	14	5	5	5		34385	Heterogeneous nuclear ribonucleoproteins C1/C2 OS=Mus musculus OX=10090 GN=Hnrnpc PE=1 SV=1
335	308	P61164	121.16	30	7	7	8	Carbamidomethylation	42614	Alpha-centractin OS=Mus musculus OX=10090 GN=Actr1a PE=1 SV=1
406	410	Q61792	120.95	19	5	5	6		29994	LIM and SH3 domain protein 1 OS=Mus musculus OX=10090 GN=Lasp1 PE=1 SV=1
546	540	Q9CR57	120.89	16	3	3	4	Carbamidomethylation	23564	60S ribosomal protein L14 OS=Mus musculus OX=10090 GN=Rpl14 PE=1 SV=3
444	341	Q3UHD9	120.84	6	5	5	5		124510	Arf-GAP with GTPase ANK repeat and PH domain-containing protein 2 OS=Mus musculus OX=10090 GN=Agap2 PE=1 SV=1
365	271	P80318	120.69	14	6	6	7	Carbamidomethylation	60630	T-complex protein 1 subunit gamma OS=Mus musculus OX=10090 GN=Cct3 PE=1 SV=1
377	285	O54774	120.54	7	7	7	7		135081	AP-3 complex subunit delta-1 OS=Mus musculus OX=10090 GN=Ap3d1 PE=1 SV=1
446	464	Q9JM52	120.09	4	5	5	5	Carbamidomethylation	147294	Misshapen-like kinase 1 OS=Mus musculus OX=10090 GN=Mink1 PE=1 SV=3
349	976	Q8R1F0	119.28	18	4	4	8		10197	Leydig cell tumor 10 kDa protein homolog OS=Mus musculus OX=10090 GN=D8Ertd738e PE=3 SV=1
282	403	P61358	119.13	46	6	6	10		15798	60S ribosomal protein L27 OS=Mus musculus OX=10090 GN=Rpl27 PE=1 SV=2
376	813	P01674	118.2	21	3	1	7		11699	Ig kappa chain V-III region PC 2154 OS=Mus musculus OX=10090 PE=1 SV=1
439	421	P42932	117.95	9	4	4	5		59556	T-complex protein 1 subunit theta OS=Mus musculus OX=10090 GN=Cct8 PE=1 SV=3
532	675	P06328	117.75	32	4	1	4	Carbamidomethylation	12877	Ig heavy chain V region 1-72 OS=Mus musculus OX=10090 GN=Ighv1-72 PE=1 SV=2
532	676	P01754	117.75	32	4	1	4	Carbamidomethylation	12921	Ig heavy chain V region 1-62-3 OS=Mus musculus OX=10090 GN=Ighv1-62-3 PE=4 SV=2
278	501	P10922	117.52	22	4	4	10	Acetylation (Protein N-term)	20861	Histone H1.0 OS=Mus musculus OX=10090 GN=H1-0 PE=2 SV=4
351	338	P35700	117.44	34	6	6	8	Carbamidomethylation	22176	Peroxiredoxin-1 OS=Mus musculus OX=10090 GN=Prdx1 PE=1 SV=1
331	302	Q9Z2I9	117.01	17	7	7	8	Carbamidomethylation	50114	Succinate--CoA ligase [ADP-forming] subunit beta mitochondrial OS=Mus musculus OX=10090 GN=Sucla2 PE=1 SV=2
450	455	F8VPU2	116.86	5	4	4	5	Acetylation (Protein N-term)	118875	FERM ARHGEF and pleckstrin domain-containing protein 1 OS=Mus musculus OX=10090 GN=Farp1 PE=1 SV=1
433	518	Q8BMJ3	116.33	34	6	2	6	Carbamidomethylation	16460	Eukaryotic translation initiation factor 1A X-chromosomal OS=Mus musculus OX=10090 GN=Eif1ax PE=2 SV=3
542	469	P97379	116.14	12	4	4	4		54088	Ras GTPase-activating protein-binding protein 2 OS=Mus musculus OX=10090 GN=G3bp2 PE=1 SV=2
468	620	Q9WTT4	116.09	40	4	4	5	Acetylation (Protein N-term)	13651	V-type proton ATPase subunit G 2 OS=Mus musculus OX=10090 GN=Atp6v1g2 PE=1 SV=1
459	373	Q8VHJ5	115.92	9	5	4	5	Carbamidomethylation	88335	Serine/threonine-protein kinase MARK1 OS=Mus musculus OX=10090 GN=Mark1 PE=1 SV=2
420	432	P84084	115.66	32	5	2	6		20530	ADP-ribosylation factor 5 OS=Mus musculus OX=10090 GN=Arf5 PE=1 SV=2
395	340	O54829	114.58	17	6	5	7		54792	Regulator of G-protein signaling 7 OS=Mus musculus OX=10090 GN=Rgs7 PE=1 SV=2
511	461	A2ARS0	114.33	13	4	4	4		41068	Ankyrin repeat domain-containing protein 63 OS=Mus musculus OX=10090 GN=Ankrd63 PE=1 SV=1
394	331	P24788	114.16	9	6	6	7		91514	Cyclin-dependent kinase 11B OS=Mus musculus OX=10090 GN=Cdk11b PE=1 SV=2
407	286	Q8CHC4	113.9	4	6	6	6		172616	Synaptojanin-1 OS=Mus musculus OX=10090 GN=Synj1 PE=1 SV=3
434	520	P62743	113.06	27	5	5	6		17018	AP-2 complex subunit sigma OS=Mus musculus OX=10090 GN=Ap2s1 PE=1 SV=1
347	429	Q91VD9	112.51	9	5	5	8	Carbamidomethylation	79777	NADH-ubiquinone oxidoreductase 75 kDa subunit mitochondrial OS=Mus musculus OX=10090 GN=Ndufs1 PE=1 SV=2
418	411	D3YWQ0	112.4	6	5	4	6	Carbamidomethylation	118208	Diacylglycerol kinase iota OS=Mus musculus OX=10090 GN=Dgki PE=1 SV=1
339	356	O08585	112.06	24	6	6	8		25604	Clathrin light chain A OS=Mus musculus OX=10090 GN=Clta PE=1 SV=2
492	705	P01845	111.99	48	3	1	5	Carbamidomethylation	11371	Ig lambda-3 chain C region OS=Mus musculus OX=10090 GN=Iglc3 PE=1 SV=1
340	405	Q62189	111.81	27	5	5	8	Acetylation (Protein N-term)	31835	U1 small nuclear ribonucleoprotein A OS=Mus musculus OX=10090 GN=Snrpa PE=1 SV=3
541	463	P08752	111.77	15	4	3	4	Carbamidomethylation	40489	Guanine nucleotide-binding protein G(i) subunit alpha-2 OS=Mus musculus OX=10090 GN=Gnai2 PE=1 SV=5
598	698	P84089	111.76	35	3	3	3	Carbamidomethylation	12259	Enhancer of rudimentary homolog OS=Mus musculus OX=10090 GN=Erh PE=1 SV=1
391	375	Q9DB72	111.51	14	5	5	7		52602	BTB/POZ domain-containing protein 17 OS=Mus musculus OX=10090 GN=Btbd17 PE=1 SV=1
518	472	Q61584	111.14	8	4	3	4		76222	Fragile X mental retardation syndrome-related protein 1 OS=Mus musculus OX=10090 GN=Fxr1 PE=1 SV=2
551	632	P01635	111.13	32	3	3	4		12581	Ig kappa chain V-V region K2 (Fragment) OS=Mus musculus OX=10090 PE=1 SV=1
410	344	Q60902	110.72	7	6	6	6		99309	Epidermal growth factor receptor substrate 15-like 1 OS=Mus musculus OX=10090 GN=Eps15l1 PE=1 SV=3
419	414	O35286	110.28	7	5	5	6		91007	Pre-mRNA-splicing factor ATP-dependent RNA helicase DHX15 OS=Mus musculus OX=10090 GN=Dhx15 PE=1 SV=2
494	517	Q60872	110.27	33	5	1	5	Carbamidomethylation	16502	Eukaryotic translation initiation factor 1A OS=Mus musculus OX=10090 GN=Eif1a PE=2 SV=3
529	537	Q5RJI5	109.86	7	4	4	4	Carbamidomethylation	85155	Serine/threonine-protein kinase BRSK1 OS=Mus musculus OX=10090 GN=Brsk1 PE=1 SV=1
453	408	Q01853	109.8	7	5	5	5	Carbamidomethylation	89322	Transitional endoplasmic reticulum ATPase OS=Mus musculus OX=10090 GN=Vcp PE=1 SV=4
409	336	Q80SW1	109.61	14	6	6	6	Carbamidomethylation	58952	S-adenosylhomocysteine hydrolase-like protein 1 OS=Mus musculus OX=10090 GN=Ahcyl1 PE=1 SV=1
378	339	P17710	109.56	7	6	6	7	Carbamidomethylation	108303	Hexokinase-1 OS=Mus musculus OX=10090 GN=Hk1 PE=1 SV=3
464	439	P61161	109.46	19	4	4	5		44761	Actin-related protein 2 OS=Mus musculus OX=10090 GN=Actr2 PE=1 SV=1
489	603	P40630	109.41	14	3	3	5		27988	Transcription factor A mitochondrial OS=Mus musculus OX=10090 GN=Tfam PE=1 SV=2
490	642	P56391	109.32	41	3	3	5	Carbamidomethylation	10071	Cytochrome c oxidase subunit 6B1 OS=Mus musculus OX=10090 GN=Cox6b1 PE=1 SV=2
247	641	Q9Z2T6	109.3	6	4	1	11		55759	Keratin type II cuticular Hb5 OS=Mus musculus OX=10090 GN=Krt85 PE=1 SV=2
684	931	P62307	109.16	23	2	2	3	Carbamidomethylation	9725	Small nuclear ribonucleoprotein F OS=Mus musculus OX=10090 GN=Snrpf PE=1 SV=1
390	337	P48453	109.12	13	6	1	7		59174	Serine/threonine-protein phosphatase 2B catalytic subunit beta isoform OS=Mus musculus OX=10090 GN=Ppp3cb PE=1 SV=2
530	555	Q8R001	109.05	13	3	2	4		36946	Microtubule-associated protein RP/EB family member 2 OS=Mus musculus OX=10090 GN=Mapre2 PE=1 SV=1
430	638	P01638	108.88	36	3	3	6		12986	Ig kappa chain V-V region L6 (Fragment) OS=Mus musculus OX=10090 PE=4 SV=1
604	561	Q9D8B3	108.7	17	3	3	3		24936	Charged multivesicular body protein 4b OS=Mus musculus OX=10090 GN=Chmp4b PE=1 SV=2
534	471	Q8R5H6	108.41	8	4	4	4	Carbamidomethylation	61509	Wiskott-Aldrich syndrome protein family member 1 OS=Mus musculus OX=10090 GN=Wasf1 PE=1 SV=2
616	828	P01642	108.35	23	2	2	3		12615	Ig kappa chain V-V region L7 (Fragment) OS=Mus musculus OX=10090 GN=Gm10881 PE=1 SV=1
337	321	Q6ZWN5	108.17	28	7	7	8		22591	40S ribosomal protein S9 OS=Mus musculus OX=10090 GN=Rps9 PE=1 SV=3
555	495	G3XA57	107.81	13	4	4	4		58207	Rab11 family-interacting protein 2 OS=Mus musculus OX=10090 GN=Rab11fip2 PE=1 SV=1
503	453	G5E8K5	107.77	2	4	1	4		214061	Ankyrin-3 OS=Mus musculus OX=10090 GN=Ank3 PE=1 SV=1
437	505	P17742	107.74	32	4	4	6	Carbamidomethylation; Acetylation (Protein N-term)	17971	Peptidyl-prolyl cis-trans isomerase A OS=Mus musculus OX=10090 GN=Ppia PE=1 SV=2
469	628	O55125	107.74	11	3	3	5		33363	Protein NipSnap homolog 1 OS=Mus musculus OX=10090 GN=Nipsnap1 PE=1 SV=1
545	538	Q61282	107.66	2	4	4	4	Carbamidomethylation	221939	Aggrecan core protein OS=Mus musculus OX=10090 GN=Acan PE=1 SV=2
644	570	P62746	107.61	21	3	1	3	Carbamidomethylation	22123	Rho-related GTP-binding protein RhoB OS=Mus musculus OX=10090 GN=Rhob PE=1 SV=1
669	875	O70176	107.57	12	2	2	3		19381	Pituitary adenylate cyclase-activating polypeptide OS=Mus musculus OX=10090 GN=Adcyap1 PE=2 SV=1
648	649	O08709	107.48	18	3	3	3		24871	Peroxiredoxin-6 OS=Mus musculus OX=10090 GN=Prdx6 PE=1 SV=3
482	473	Q9JLZ3	107.44	18	5	5	5	Carbamidomethylation	33395	Methylglutaconyl-CoA hydratase mitochondrial OS=Mus musculus OX=10090 GN=Auh PE=1 SV=1
592	584	Q5SUF2	107.41	9	3	3	3		51450	Luc7-like protein 3 OS=Mus musculus OX=10090 GN=Luc7l3 PE=1 SV=1
646	626	Q9CQA3	107.37	13	3	3	3	Carbamidomethylation	31814	Succinate dehydrogenase [ubiquinone] iron-sulfur subunit mitochondrial OS=Mus musculus OX=10090 GN=Sdhb PE=1 SV=1
474	522	P60843	107.21	13	4	4	5		46154	Eukaryotic initiation factor 4A-I OS=Mus musculus OX=10090 GN=Eif4a1 PE=1 SV=1
632	681	Q9R020	107.2	9	3	3	3	Carbamidomethylation	37350	Zinc finger Ran-binding domain-containing protein 2 OS=Mus musculus OX=10090 GN=Zranb2 PE=1 SV=2
432	406	O08539	106.57	13	5	5	6	Carbamidomethylation	64470	Myc box-dependent-interacting protein 1 OS=Mus musculus OX=10090 GN=Bin1 PE=1 SV=1
685	933	P62855	106.42	21	2	2	3		13015	40S ribosomal protein S26 OS=Mus musculus OX=10090 GN=Rps26 PE=1 SV=3
500	944	P43275	106.21	15	3	1	5	Acetylation (Protein N-term)	21785	Histone H1.1 OS=Mus musculus OX=10090 GN=H1-1 PE=1 SV=2
622	563	Q8BG81	106.18	11	3	3	3		46133	Polymerase delta-interacting protein 3 OS=Mus musculus OX=10090 GN=Poldip3 PE=1 SV=1
304	865	P04946	106.12	29	3	2	9		11892	Ig kappa chain V-V region NQ5-89.4 OS=Mus musculus OX=10090 PE=2 SV=1
533	438	Q80XN0	106.02	15	4	4	4	Carbamidomethylation	38299	D-beta-hydroxybutyrate dehydrogenase mitochondrial OS=Mus musculus OX=10090 GN=Bdh1 PE=1 SV=2
566	697	Q61292	105.79	3	3	3	3	Carbamidomethylation	196578	Laminin subunit beta-2 OS=Mus musculus OX=10090 GN=Lamb2 PE=1 SV=2
758	820	P63044	105.66	28	2	2	2		12691	Vesicle-associated membrane protein 2 OS=Mus musculus OX=10090 GN=Vamp2 PE=1 SV=2
326	380	P62874	105.58	20	5	1	8	Carbamidomethylation	37377	Guanine nucleotide-binding protein G(I)/G(S)/G(T) subunit beta-1 OS=Mus musculus OX=10090 GN=Gnb1 PE=1 SV=3
435	578	P06837	105.19	24	4	4	6		23632	Neuromodulin OS=Mus musculus OX=10090 GN=Gap43 PE=1 SV=1
460	386	P68040	104.9	17	5	5	5	Carbamidomethylation	35077	Receptor of activated protein C kinase 1 OS=Mus musculus OX=10090 GN=Rack1 PE=1 SV=3
436	682	Q62277	104.8	12	3	3	6	Carbamidomethylation; Acetylation (Protein N-term); Oxidation (M)	34025	Synaptophysin OS=Mus musculus OX=10090 GN=Syp PE=1 SV=2
462	412	Q6P1F6	104.64	14	5	5	5		51692	Serine/threonine-protein phosphatase 2A 55 kDa regulatory subunit B alpha isoform OS=Mus musculus OX=10090 GN=Ppp2r2a PE=1 SV=1
563	940	Q9JJI8	104.47	33	3	3	4		8204	60S ribosomal protein L38 OS=Mus musculus OX=10090 GN=Rpl38 PE=1 SV=3
675	640	P31324	104.44	10	3	1	3		46167	cAMP-dependent protein kinase type II-beta regulatory subunit OS=Mus musculus OX=10090 GN=Prkar2b PE=1 SV=3
501	552	Q05793	104.33	1	4	4	4		398295	Basement membrane-specific heparan sulfate proteoglycan core protein OS=Mus musculus OX=10090 GN=Hspg2 PE=1 SV=1
544	504	P48744	104.17	37	4	4	4	Carbamidomethylation	14700	Norrin OS=Mus musculus OX=10090 GN=Ndp PE=1 SV=1
397	416	Q9R0P5	103.6	38	5	5	7	Carbamidomethylation	18522	Destrin OS=Mus musculus OX=10090 GN=Dstn PE=1 SV=3
485	536	Q60668	103.19	12	3	2	5	Carbamidomethylation	38354	Heterogeneous nuclear ribonucleoprotein D0 OS=Mus musculus OX=10090 GN=Hnrnpd PE=1 SV=2
454	643	Q07079	103.14	16	3	3	5	Carbamidomethylation	30372	Insulin-like growth factor-binding protein 5 OS=Mus musculus OX=10090 GN=Igfbp5 PE=1 SV=1
412	440	Q9R0N7	102.95	13	4	4	6		45472	Synaptotagmin-7 OS=Mus musculus OX=10090 GN=Syt7 PE=1 SV=1
451	465	Q8BPN8	102.95	2	4	4	5	Carbamidomethylation	338209	DmX-like protein 2 OS=Mus musculus OX=10090 GN=Dmxl2 PE=1 SV=3
371	699	Q64519	102.84	8	4	4	7		46002	Syndecan-3 OS=Mus musculus OX=10090 GN=Sdc3 PE=1 SV=2
421	525	Q99KX1	102.05	28	4	4	6		28055	Myeloid leukemia factor 2 OS=Mus musculus OX=10090 GN=Mlf2 PE=1 SV=1
816	935	Q6PE01	101.76	12	2	2	2		39276	U5 small nuclear ribonucleoprotein 40 kDa protein OS=Mus musculus OX=10090 GN=Snrnp40 PE=1 SV=1
597	665	P53026	101.51	16	3	3	3		24916	60S ribosomal protein L10a OS=Mus musculus OX=10090 GN=Rpl10a PE=1 SV=3
486	539	P97315	100.64	22	3	3	5	Carbamidomethylation	20583	Cysteine and glycine-rich protein 1 OS=Mus musculus OX=10090 GN=Csrp1 PE=1 SV=3
607	607	P12367	100.61	10	3	1	3	Carbamidomethylation	45389	cAMP-dependent protein kinase type II-alpha regulatory subunit OS=Mus musculus OX=10090 GN=Prkar2a PE=1 SV=2
818	951	Q9EQU5	100.49	8	2	2	2		33378	Protein SET OS=Mus musculus OX=10090 GN=Set PE=1 SV=1
777	790	Q9WVA3	99.53	10	2	2	2	Carbamidomethylation	36955	Mitotic checkpoint protein BUB3 OS=Mus musculus OX=10090 GN=Bub3 PE=1 SV=2
647	629	Q62159	99.46	19	3	1	3	Carbamidomethylation	22006	Rho-related GTP-binding protein RhoC OS=Mus musculus OX=10090 GN=Rhoc PE=1 SV=2
647	661	Q9QUI0	99.46	19	3	1	3	Carbamidomethylation	21782	Transforming protein RhoA OS=Mus musculus OX=10090 GN=Rhoa PE=1 SV=1
415	383	Q8BKX1	99.45	15	6	6	6	Carbamidomethylation	59237	Brain-specific angiogenesis inhibitor 1-associated protein 2 OS=Mus musculus OX=10090 GN=Baiap2 PE=1 SV=2
626	616	Q3UHJ0	99.33	5	3	3	3		103346	AP2-associated protein kinase 1 OS=Mus musculus OX=10090 GN=Aak1 PE=1 SV=2
522	528	Q69ZB3	99.33	11	3	3	4	Carbamidomethylation	44303	Testis-specific Y-encoded-like protein 5 OS=Mus musculus OX=10090 GN=Tspyl5 PE=2 SV=2
588	509	P24369	99.32	19	3	3	3		23713	Peptidyl-prolyl cis-trans isomerase B OS=Mus musculus OX=10090 GN=Ppib PE=1 SV=2
536	575	Q99LC3	99.23	11	4	4	4	Carbamidomethylation	40603	NADH dehydrogenase [ubiquinone] 1 alpha subcomplex subunit 10 mitochondrial OS=Mus musculus OX=10090 GN=Ndufa10 PE=1 SV=1
392	513	P01633	99.22	23	4	4	7	Oxidation (M)	16434	Ig kappa chain V19-17 OS=Mus musculus OX=10090 GN=Igk-V19-17 PE=1 SV=1
515	593	Q60865	98.85	5	3	3	4		78169	Caprin-1 OS=Mus musculus OX=10090 GN=Caprin1 PE=1 SV=2
488	596	O35326	98.83	12	3	2	5		30891	Serine/arginine-rich splicing factor 5 OS=Mus musculus OX=10090 GN=Srsf5 PE=1 SV=2
383	419	P62880	98.66	22	5	1	7	Carbamidomethylation	37331	Guanine nucleotide-binding protein G(I)/G(S)/G(T) subunit beta-2 OS=Mus musculus OX=10090 GN=Gnb2 PE=1 SV=3
512	498	O88737	98.66	2	4	4	4		418848	Protein bassoon OS=Mus musculus OX=10090 GN=Bsn PE=1 SV=4
523	545	O09167	98.28	26	3	3	4		18562	60S ribosomal protein L21 OS=Mus musculus OX=10090 GN=Rpl21 PE=1 SV=3
705	740	P84751	98.27	11	2	2	2	Carbamidomethylation	25350	Ig heavy chain Mem5 (Fragment) OS=Mus musculus OX=10090 PE=1 SV=1
602	554	Q91YT0	98.06	9	3	3	3	Carbamidomethylation	50834	NADH dehydrogenase [ubiquinone] flavoprotein 1 mitochondrial OS=Mus musculus OX=10090 GN=Ndufv1 PE=1 SV=1
535	493	Q9Z0N1	97.82	13	4	4	4	Carbamidomethylation; Acetylation (Protein N-term)	51066	Eukaryotic translation initiation factor 2 subunit 3 X-linked OS=Mus musculus OX=10090 GN=Eif2s3x PE=1 SV=2
527	502	O88569	97.73	16	4	4	4		37403	Heterogeneous nuclear ribonucleoproteins A2/B1 OS=Mus musculus OX=10090 GN=Hnrnpa2b1 PE=1 SV=2
561	688	Q9D358	97.69	20	3	3	4	Carbamidomethylation	18192	Low molecular weight phosphotyrosine protein phosphatase OS=Mus musculus OX=10090 GN=Acp1 PE=1 SV=3
572	693	Q99PV0	97.68	1	3	3	3		273615	Pre-mRNA-processing-splicing factor 8 OS=Mus musculus OX=10090 GN=Prpf8 PE=1 SV=2
568	691	Q6A0A9	97.61	4	3	3	3	Carbamidomethylation	121646	Constitutive coactivator of PPAR-gamma-like protein 1 OS=Mus musculus OX=10090 GN=FAM120A PE=1 SV=2
481	445	Q8BRT1	97.39	5	5	5	5		140738	CLIP-associating protein 2 OS=Mus musculus OX=10090 GN=Clasp2 PE=1 SV=1
493	995	Q9ESX4	97.39	11	3	3	5		27471	Nucleolar protein of 40 kDa OS=Mus musculus OX=10090 GN=Zcchc17 PE=1 SV=1
615	806	Q62241	97.23	19	2	2	3	Carbamidomethylation	17364	U1 small nuclear ribonucleoprotein C OS=Mus musculus OX=10090 GN=Snrpc PE=1 SV=1
645	622	Q8K0T0	97.16	5	3	3	3		83572	Reticulon-1 OS=Mus musculus OX=10090 GN=Rtn1 PE=1 SV=1
354	515	Q3UL36	96.99	13	5	5	8		32887	Arginine and glutamate-rich protein 1 OS=Mus musculus OX=10090 GN=Arglu1 PE=1 SV=2
814	929	P60824	96.47	15	2	2	2		18607	Cold-inducible RNA-binding protein OS=Mus musculus OX=10090 GN=Cirbp PE=1 SV=1
577	549	Q8BTV2	96.42	6	3	3	3		52011	Cleavage and polyadenylation specificity factor subunit 7 OS=Mus musculus OX=10090 GN=Cpsf7 PE=1 SV=2
314	637	Q9WUQ5	96.35	26	3	3	9	Carbamidomethylation	11716	C-X-C motif chemokine 14 OS=Mus musculus OX=10090 GN=Cxcl14 PE=2 SV=2
497	652	P63168	96.14	51	4	1	5	Carbamidomethylation	10366	Dynein light chain 1 cytoplasmic OS=Mus musculus OX=10090 GN=Dynll1 PE=1 SV=1
591	581	P97300	95.98	11	3	3	3	Carbamidomethylation	44373	Neuroplastin OS=Mus musculus OX=10090 GN=Nptn PE=1 SV=3
537	595	P50608	95.85	9	3	3	4		43055	Fibromodulin OS=Mus musculus OX=10090 GN=Fmod PE=2 SV=1
495	519	P62960	95.76	23	4	3	5		35730	Y-box-binding protein 1 OS=Mus musculus OX=10090 GN=Ybx1 PE=1 SV=3
695	715	P97350	95.41	4	2	2	2	Carbamidomethylation	80896	Plakophilin-1 OS=Mus musculus OX=10090 GN=Pkp1 PE=1 SV=1
465	443	Q60932	95	16	4	3	5		32351	Voltage-dependent anion-selective channel protein 1 OS=Mus musculus OX=10090 GN=Vdac1 PE=1 SV=3
385	451	Q8BKZ9	94.35	10	4	4	7		53999	Pyruvate dehydrogenase protein X component mitochondrial OS=Mus musculus OX=10090 GN=Pdhx PE=1 SV=1
672	937	P60761	94.28	60	3	3	3	Carbamidomethylation; Acetylation (Protein N-term)	7496	Neurogranin OS=Mus musculus OX=10090 GN=Nrgn PE=1 SV=1
375	415	Q9R1R2	93.94	8	5	5	7		80775	Tripartite motif-containing protein 3 OS=Mus musculus OX=10090 GN=Trim3 PE=1 SV=1
569	454	Q8BMS1	93.9	6	3	3	3		82670	Trifunctional enzyme subunit alpha mitochondrial OS=Mus musculus OX=10090 GN=Hadha PE=1 SV=1
574	702	P35922	93.45	6	3	2	3		68989	Synaptic functional regulator FMR1 OS=Mus musculus OX=10090 GN=Fmr1 PE=1 SV=1
611	692	P80315	92.6	9	3	3	3		58066	T-complex protein 1 subunit delta OS=Mus musculus OX=10090 GN=Cct4 PE=1 SV=3
556	508	Q9D8N0	92.26	11	4	4	4	Carbamidomethylation; Acetylation (Protein N-term)	50061	Elongation factor 1-gamma OS=Mus musculus OX=10090 GN=Eef1g PE=1 SV=3
677	666	P0DP28	92.21	31	3	3	3	Acetylation (Protein N-term)	16838	Calmodulin-3 OS=Mus musculus OX=10090 GN=Calm3 PE=1 SV=1
677	667	P0DP26	92.21	31	3	3	3	Acetylation (Protein N-term)	16838	Calmodulin-1 OS=Mus musculus OX=10090 GN=Calm1 PE=1 SV=1
677	668	P0DP27	92.21	31	3	3	3	Acetylation (Protein N-term)	16838	Calmodulin-2 OS=Mus musculus OX=10090 GN=Calm2 PE=1 SV=1
463	435	Q9QYJ0	91.92	13	5	5	5	Carbamidomethylation	45746	DnaJ homolog subfamily A member 2 OS=Mus musculus OX=10090 GN=Dnaja2 PE=1 SV=1
443	371	Q6P4T2	91.73	3	5	5	5	Carbamidomethylation	244544	U5 small nuclear ribonucleoprotein 200 kDa helicase OS=Mus musculus OX=10090 GN=Snrnp200 PE=1 SV=1
526	1211	P01643	91.63	15	1	1	4		11819	Ig kappa chain V-V region MOPC 173 OS=Mus musculus OX=10090 PE=1 SV=1
729	726	Q0VG62	91.48	24	2	2	2		11163	Ribosomal biogenesis factor OS=Mus musculus OX=10090 GN=Rbis PE=1 SV=2
543	496	Q61553	91.41	11	4	4	4	Carbamidomethylation	54508	Fascin OS=Mus musculus OX=10090 GN=Fscn1 PE=1 SV=4
589	531	Q9DB42	91.16	29	3	3	3		15147	Zinc finger protein 593 OS=Mus musculus OX=10090 GN=Znf593 PE=1 SV=2
634	695	Q62420	91.11	9	3	1	3		39955	Endophilin-A1 OS=Mus musculus OX=10090 GN=Sh3gl2 PE=1 SV=2
596	663	P21956	90.99	9	3	3	3		51241	Lactadherin OS=Mus musculus OX=10090 GN=Mfge8 PE=1 SV=3
624	583	P62869	90.72	39	3	3	3	Carbamidomethylation	13170	Elongin-B OS=Mus musculus OX=10090 GN=Elob PE=1 SV=1
479	425	Q05512	90.71	7	5	4	5		86306	Serine/threonine-protein kinase MARK2 OS=Mus musculus OX=10090 GN=Mark2 PE=1 SV=3
698	706	Q80VD1	90.66	5	2	2	2	Carbamidomethylation	45349	Protein FAM98B OS=Mus musculus OX=10090 GN=Fam98b PE=1 SV=1
654	678	Q60899	90.4	10	3	1	3	Carbamidomethylation	39577	ELAV-like protein 2 OS=Mus musculus OX=10090 GN=Elavl2 PE=1 SV=1
766	886	P28740	89.16	5	2	2	2	Carbamidomethylation	79756	Kinesin-like protein KIF2A OS=Mus musculus OX=10090 GN=Kif2a PE=1 SV=2
570	530	P08551	89.14	8	3	3	3		61509	Neurofilament light polypeptide OS=Mus musculus OX=10090 GN=Nefl PE=1 SV=5
815	934	Q9D819	88.87	12	2	2	2	Carbamidomethylation	32667	Inorganic pyrophosphatase OS=Mus musculus OX=10090 GN=Ppa1 PE=1 SV=1
636	750	Q99LY9	88.67	18	2	2	3		12648	NADH dehydrogenase [ubiquinone] iron-sulfur protein 5 OS=Mus musculus OX=10090 GN=Ndufs5 PE=1 SV=3
580	805	P01636	88.6	21	2	2	3		12030	Ig kappa chain V-V region MOPC 149 OS=Mus musculus OX=10090 PE=1 SV=1
651	662	Q63810	88.04	20	3	3	3		19300	Calcineurin subunit B type 1 OS=Mus musculus OX=10090 GN=Ppp3r1 PE=1 SV=3
832	988	Q9CYR0	87.68	15	2	2	2		17319	Single-stranded DNA-binding protein mitochondrial OS=Mus musculus OX=10090 GN=Ssbp1 PE=1 SV=1
667	864	Q7TPG7	87.57	18	2	2	3	Carbamidomethylation	14647	Chemokine-like protein TAFA-2 OS=Mus musculus OX=10090 GN=Tafa2 PE=1 SV=1
389	930	P62315	87.56	20	2	2	7		13282	Small nuclear ribonucleoprotein Sm D1 OS=Mus musculus OX=10090 GN=Snrpd1 PE=1 SV=1
498	685	P47753	87.26	15	3	2	5	Acetylation (Protein N-term)	32940	F-actin-capping protein subunit alpha-1 OS=Mus musculus OX=10090 GN=Capza1 PE=1 SV=4
603	556	Q7TQI3	87.22	13	3	3	3	Carbamidomethylation	31270	Ubiquitin thioesterase OTUB1 OS=Mus musculus OX=10090 GN=Otub1 PE=1 SV=2
593	594	Q9QWI6	87.2	4	3	3	3		134858	SRC kinase signaling inhibitor 1 OS=Mus musculus OX=10090 GN=Srcin1 PE=1 SV=2
429	610	Q497I4	87.15	6	3	2	6	Carbamidomethylation	50530	Keratin type I cuticular Ha5 OS=Mus musculus OX=10090 GN=Krt35 PE=1 SV=1
630	651	Q61701	87.14	9	3	1	3	Carbamidomethylation	42368	ELAV-like protein 4 OS=Mus musculus OX=10090 GN=Elavl4 PE=1 SV=1
510	521	A2AJI0	87.04	6	4	4	4		93276	MAP7 domain-containing protein 1 OS=Mus musculus OX=10090 GN=Map7d1 PE=1 SV=1
496	541	P60879	86.88	25	4	4	5	Acetylation (Protein N-term)	23315	Synaptosomal-associated protein 25 OS=Mus musculus OX=10090 GN=Snap25 PE=1 SV=1
484	526	Q9CR62	86.72	18	5	5	5		34155	Mitochondrial 2-oxoglutarate/malate carrier protein OS=Mus musculus OX=10090 GN=Slc25a11 PE=1 SV=3
416	442	Q80UG5	86.62	10	5	4	6		65575	Septin-9 OS=Mus musculus OX=10090 GN=Septin9 PE=1 SV=1
618	1236	P01680	86.57	12	1	1	3		13841	Ig kappa chain V-IV region S107B OS=Mus musculus OX=10090 PE=4 SV=1
643	566	Q9Z130	86.33	14	3	2	3	Carbamidomethylation	33559	Heterogeneous nuclear ribonucleoprotein D-like OS=Mus musculus OX=10090 GN=Hnrnpdl PE=1 SV=1
491	654	Q6PER3	86.32	12	3	2	5	Carbamidomethylation	31966	Microtubule-associated protein RP/EB family member 3 OS=Mus musculus OX=10090 GN=Mapre3 PE=1 SV=1
739	823	Q69Z98	86.14	4	2	2	2		81734	Serine/threonine-protein kinase BRSK2 OS=Mus musculus OX=10090 GN=Brsk2 PE=1 SV=2
730	732	P47738	85.88	5	2	2	2		56538	Aldehyde dehydrogenase mitochondrial OS=Mus musculus OX=10090 GN=Aldh2 PE=1 SV=1
576	499	Q6P9K8	85.73	3	3	3	3	Carbamidomethylation	150495	Caskin-1 OS=Mus musculus OX=10090 GN=Caskin1 PE=1 SV=2
548	569	P62761	85.53	23	4	4	4		22142	Visinin-like protein 1 OS=Mus musculus OX=10090 GN=Vsnl1 PE=1 SV=2
687	952	P63001	85.51	12	2	2	3	Carbamidomethylation	21450	Ras-related C3 botulinum toxin substrate 1 OS=Mus musculus OX=10090 GN=Rac1 PE=1 SV=1
629	646	O89112	85.43	8	3	3	3		45341	Glutathione S-transferase LANCL1 OS=Mus musculus OX=10090 GN=Lancl1 PE=1 SV=1
662	791	Q9JKC6	85.38	23	3	3	3		14987	Cell cycle exit and neuronal differentiation protein 1 OS=Mus musculus OX=10090 GN=Cend1 PE=1 SV=1
642	550	Q9Z0E0	85.25	5	3	3	3	Carbamidomethylation	78895	Neurochondrin OS=Mus musculus OX=10090 GN=Ncdn PE=1 SV=1
658	716	Q62419	85.1	10	3	1	3		41518	Endophilin-A2 OS=Mus musculus OX=10090 GN=Sh3gl1 PE=1 SV=1
657	710	P0C0S6	84.97	20	3	3	3		13553	Histone H2A.Z OS=Mus musculus OX=10090 GN=H2az1 PE=1 SV=2
657	711	Q3THW5	84.97	20	3	3	3		13509	Histone H2A.V OS=Mus musculus OX=10090 GN=H2az2 PE=1 SV=3
550	624	B2RSH2	84.93	10	3	2	4	Carbamidomethylation	40361	Guanine nucleotide-binding protein G(i) subunit alpha-1 OS=Mus musculus OX=10090 GN=Gnai1 PE=1 SV=1
519	511	O88735	84.87	9	4	4	4		82022	Ensconsin OS=Mus musculus OX=10090 GN=Map7 PE=1 SV=1
528	527	Q9JM76	84.75	24	4	4	4	Carbamidomethylation	20525	Actin-related protein 2/3 complex subunit 3 OS=Mus musculus OX=10090 GN=Arpc3 PE=1 SV=3
608	619	P16054	84.27	4	3	2	3	Carbamidomethylation	83561	Protein kinase C epsilon type OS=Mus musculus OX=10090 GN=Prkce PE=1 SV=1
507	741	Q02248	84.12	4	2	1	4	Carbamidomethylation; Oxidation (M)	85471	Catenin beta-1 OS=Mus musculus OX=10090 GN=Ctnnb1 PE=1 SV=1
562	717	Q01768	84.08	25	3	3	4	Carbamidomethylation	17363	Nucleoside diphosphate kinase B OS=Mus musculus OX=10090 GN=Nme2 PE=1 SV=1
562	718	P15532	84.08	25	3	3	4	Carbamidomethylation	17208	Nucleoside diphosphate kinase A OS=Mus musculus OX=10090 GN=Nme1 PE=1 SV=1
557	547	Q3TEA8	84.06	7	4	4	4		60867	Heterochromatin protein 1-binding protein 3 OS=Mus musculus OX=10090 GN=Hp1bp3 PE=1 SV=1
1125	1347	P83870	83.96	12	1	1	1	Carbamidomethylation	12405	PHD finger-like domain-containing protein 5A OS=Mus musculus OX=10090 GN=Phf5a PE=1 SV=1
425	775	P01750	83.83	21	3	2	6		12867	Ig heavy chain V region 102 OS=Mus musculus OX=10090 PE=1 SV=1
788	878	P02468	83.55	2	2	2	2		177298	Laminin subunit gamma-1 OS=Mus musculus OX=10090 GN=Lamc1 PE=1 SV=2
808	1298	P18532	83.53	14	1	1	2	Carbamidomethylation	13158	Ig heavy chain V region 1B43 OS=Mus musculus OX=10090 PE=1 SV=1
808	1346	P18531	83.53	14	1	1	2	Carbamidomethylation	13095	Ig heavy chain V region 3-6 OS=Mus musculus OX=10090 GN=Ighv3-6 PE=1 SV=1
559	557	Q7TNV0	83.34	13	4	4	4		43159	Protein DEK OS=Mus musculus OX=10090 GN=Dek PE=1 SV=1
315	804	P01639	82.94	31	2	2	9		14311	Ig kappa chain V-V region MOPC 41 OS=Mus musculus OX=10090 GN=Gm5571 PE=1 SV=1
578	617	P21107	82.55	12	3	3	3		32994	Tropomyosin alpha-3 chain OS=Mus musculus OX=10090 GN=Tpm3 PE=1 SV=3
549	609	O70161	82.48	5	3	3	4	Carbamidomethylation	72408	Phosphatidylinositol 4-phosphate 5-kinase type-1 gamma OS=Mus musculus OX=10090 GN=Pip5k1c PE=1 SV=2
516	608	P50516	82.41	6	4	4	4		68326	V-type proton ATPase catalytic subunit A OS=Mus musculus OX=10090 GN=Atp6v1a PE=1 SV=2
413	512	P27546	82.41	4	4	4	6		117429	Microtubule-associated protein 4 OS=Mus musculus OX=10090 GN=Map4 PE=1 SV=3
650	656	Q8QZT2	82.39	15	3	3	3	Carbamidomethylation	28379	Centriole cilia and spindle-associated protein OS=Mus musculus OX=10090 GN=Ccsap PE=1 SV=1
476	803	P63325	81.93	18	2	2	5		18916	40S ribosomal protein S10 OS=Mus musculus OX=10090 GN=Rps10 PE=1 SV=1
567	568	Q99NB9	81.72	4	3	3	3		145816	Splicing factor 3B subunit 1 OS=Mus musculus OX=10090 GN=Sf3b1 PE=1 SV=1
552	648	Q9D1R9	81.44	21	3	3	4		13293	60S ribosomal protein L34 OS=Mus musculus OX=10090 GN=Rpl34 PE=1 SV=2
635	719	Q71M36	81.34	6	3	3	3		60406	Chondroitin sulfate proteoglycan 5 OS=Mus musculus OX=10090 GN=Cspg5 PE=1 SV=2
583	612	Q61495	81.26	3	3	3	3		114597	Desmoglein-1-alpha OS=Mus musculus OX=10090 GN=Dsg1a PE=2 SV=2
583	613	Q7TSF1	81.26	3	3	3	3		114454	Desmoglein-1-beta OS=Mus musculus OX=10090 GN=Dsg1b PE=1 SV=1
679	709	Q06890	80.75	8	3	3	3		51656	Clusterin OS=Mus musculus OX=10090 GN=Clu PE=1 SV=1
587	800	Q8C2Q3	80.7	3	2	2	3		69449	RNA-binding protein 14 OS=Mus musculus OX=10090 GN=Rbm14 PE=1 SV=1
778	829	P52503	80.12	22	2	2	2	Carbamidomethylation	13020	NADH dehydrogenase [ubiquinone] iron-sulfur protein 6 mitochondrial OS=Mus musculus OX=10090 GN=Ndufs6 PE=1 SV=2
594	621	P14206	79.8	15	3	3	3	Carbamidomethylation	32838	40S ribosomal protein SA OS=Mus musculus OX=10090 GN=Rpsa PE=1 SV=4
540	680	P30275	79.74	7	3	3	4		47004	Creatine kinase U-type mitochondrial OS=Mus musculus OX=10090 GN=Ckmt1 PE=1 SV=1
837	1348	P40224	79.72	15	1	1	2	Carbamidomethylation	10561	Stromal cell-derived factor 1 OS=Mus musculus OX=10090 GN=Cxcl12 PE=2 SV=2
599	703	Q60597	79.72	3	3	3	3	Carbamidomethylation	116449	2-oxoglutarate dehydrogenase mitochondrial OS=Mus musculus OX=10090 GN=Ogdh PE=1 SV=3
817	942	Q8BG17	79.64	10	2	2	2		25356	Nucleolar protein 12 OS=Mus musculus OX=10090 GN=Nol12 PE=1 SV=1
797	946	P50518	79.62	12	2	2	2		26157	V-type proton ATPase subunit E 1 OS=Mus musculus OX=10090 GN=Atp6v1e1 PE=1 SV=2
628	625	Q61771	79.57	4	3	3	3		85288	Kinesin-like protein KIF3B OS=Mus musculus OX=10090 GN=Kif3b PE=1 SV=1
564	941	P01652	79.45	24	2	1	4		11810	Ig kappa chain V-V region J606 OS=Mus musculus OX=10090 PE=1 SV=1
682	724	P42208	79.43	12	3	3	3	Carbamidomethylation	41526	Septin-2 OS=Mus musculus OX=10090 GN=Septin2 PE=1 SV=2
623	577	P11983	79.37	5	3	2	3	Carbamidomethylation	60449	T-complex protein 1 subunit alpha OS=Mus musculus OX=10090 GN=Tcp1 PE=1 SV=3
671	936	Q8C4U3	79.22	8	2	2	3		35413	Secreted frizzled-related protein 1 OS=Mus musculus OX=10090 GN=Sfrp1 PE=1 SV=3
727	1241	P04945	78.82	15	1	1	2		11713	Ig kappa chain V-VI region NQ2-6.1 OS=Mus musculus OX=10090 PE=2 SV=1
707	792	O88844	78.66	6	2	2	2		46674	Isocitrate dehydrogenase [NADP] cytoplasmic OS=Mus musculus OX=10090 GN=Idh1 PE=1 SV=2
627	623	P48678	78.63	5	3	3	3		74238	Prelamin-A/C OS=Mus musculus OX=10090 GN=Lmna PE=1 SV=2
676	655	Q3THE2	78.51	22	3	3	3		19779	Myosin regulatory light chain 12B OS=Mus musculus OX=10090 GN=Myl12b PE=1 SV=2
582	606	Q99PL5	78.51	2	3	3	3		172878	Ribosome-binding protein 1 OS=Mus musculus OX=10090 GN=Rrbp1 PE=1 SV=2
600	815	Q80TL0	77.89	4	2	2	3	Carbamidomethylation	83419	Protein phosphatase 1E OS=Mus musculus OX=10090 GN=Ppm1e PE=1 SV=2
553	690	B0V2N1	77.83	2	3	2	4	Carbamidomethylation	211902	Receptor-type tyrosine-protein phosphatase S OS=Mus musculus OX=10090 GN=Ptprs PE=1 SV=1
1126	1350	P61264	77.34	5	1	1	1		33245	Syntaxin-1B OS=Mus musculus OX=10090 GN=Stx1b PE=1 SV=1
612	704	Q64487	77.24	2	3	2	3	Carbamidomethylation	214408	Receptor-type tyrosine-protein phosphatase delta OS=Mus musculus OX=10090 GN=Ptprd PE=1 SV=3
1017	1038	Q8BZX4	77.17	3	1	1	1		56763	Splicing regulatory glutamine/lysine-rich protein 1 OS=Mus musculus OX=10090 GN=Srek1 PE=2 SV=1
752	760	P26645	76.74	12	2	2	2		29661	Myristoylated alanine-rich C-kinase substrate OS=Mus musculus OX=10090 GN=Marcks PE=1 SV=2
877	1037	Q99LX5	76.56	5	1	1	1		29299	Multiple myeloma tumor-associated protein 2 homolog OS=Mus musculus OX=10090 GN=Mmtag2 PE=2 SV=1
513	542	Q920I9	76.44	4	4	4	4	Carbamidomethylation	163449	WD repeat-containing protein 7 OS=Mus musculus OX=10090 GN=Wdr7 PE=1 SV=3
779	830	Q3UHX2	76.36	17	2	2	2		20605	28 kDa heat- and acid-stable phosphoprotein OS=Mus musculus OX=10090 GN=Pdap1 PE=1 SV=1
585	677	Q60780	76.32	9	3	3	3		48174	Growth arrest-specific protein 7 OS=Mus musculus OX=10090 GN=Gas7 PE=1 SV=1
809	1351	Q8BGB5	76.24	13	1	1	2	Acetylation (Protein N-term)	14237	LIM domain-containing protein 2 OS=Mus musculus OX=10090 GN=Limd2 PE=1 SV=1
620	535	P09411	76.18	13	3	3	3	Carbamidomethylation	44550	Phosphoglycerate kinase 1 OS=Mus musculus OX=10090 GN=Pgk1 PE=1 SV=4
771	1290	Q9D7S7	76.1	10	1	1	2		14467	60S ribosomal protein L22-like 1 OS=Mus musculus OX=10090 GN=Rpl22l1 PE=1 SV=1
614	746	P14152	76.07	11	2	2	3	Carbamidomethylation	36511	Malate dehydrogenase cytoplasmic OS=Mus musculus OX=10090 GN=Mdh1 PE=1 SV=3
786	873	Q6PGN3	75.97	4	2	2	2	Carbamidomethylation	82979	Serine/threonine-protein kinase DCLK2 OS=Mus musculus OX=10090 GN=Dclk2 PE=1 SV=1
606	605	Q6NZN0	75.85	3	3	3	3		114143	RNA-binding protein 26 OS=Mus musculus OX=10090 GN=Rbm26 PE=1 SV=2
617	855	Q99N87	75.72	6	2	2	3		48207	28S ribosomal protein S5 mitochondrial OS=Mus musculus OX=10090 GN=Mrps5 PE=1 SV=1
746	733	P32233	75.49	6	2	2	2		40512	Developmentally-regulated GTP-binding protein 1 OS=Mus musculus OX=10090 GN=Drg1 PE=1 SV=1
631	664	Q9QXY6	75.29	7	3	3	3		60821	EH domain-containing protein 3 OS=Mus musculus OX=10090 GN=Ehd3 PE=1 SV=2
696	768	Q3TLH4	74.82	1	2	2	2		310891	Protein PRRC2C OS=Mus musculus OX=10090 GN=Prrc2c PE=1 SV=3
625	615	Q61768	74.82	4	3	1	3	Carbamidomethylation	109551	Kinesin-1 heavy chain OS=Mus musculus OX=10090 GN=Kif5b PE=1 SV=3
769	945	Q9CY21	74.67	8	2	2	2		31587	Probable 18S rRNA (guanine-N(7))-methyltransferase OS=Mus musculus OX=10090 GN=Bud23 PE=1 SV=1
499	687	Q3TWW8	74.64	9	3	1	5		39025	Serine/arginine-rich splicing factor 6 OS=Mus musculus OX=10090 GN=Srsf6 PE=1 SV=1
810	1352	Q8R191	74.58	7	1	1	2		24561	Synaptogyrin-3 OS=Mus musculus OX=10090 GN=Syngr3 PE=1 SV=1
621	546	P28738	74.55	4	3	1	3	Carbamidomethylation	109275	Kinesin heavy chain isoform 5C OS=Mus musculus OX=10090 GN=Kif5c PE=1 SV=3
823	963	P01806	74.48	17	2	1	2	Carbamidomethylation	12911	Ig heavy chain V region 441 OS=Mus musculus OX=10090 PE=4 SV=1
823	964	P01812	74.48	17	2	1	2	Carbamidomethylation	13051	Ig heavy chain V region MOPC 173 OS=Mus musculus OX=10090 PE=1 SV=1
823	965	P01809	74.48	17	2	1	2	Carbamidomethylation	13105	Ig heavy chain V region X24 OS=Mus musculus OX=10090 PE=1 SV=1
823	966	P01808	74.48	17	2	1	2	Carbamidomethylation	13169	Ig heavy chain V region T601 OS=Mus musculus OX=10090 PE=1 SV=1
823	967	P01807	74.48	17	2	1	2	Carbamidomethylation	13246	Ig heavy chain V region X44 OS=Mus musculus OX=10090 PE=1 SV=1
581	565	Q80TR4	74.47	3	3	2	3	Carbamidomethylation	167419	Slit homolog 1 protein OS=Mus musculus OX=10090 GN=Slit1 PE=1 SV=2
605	600	Q80TK0	74.23	3	3	3	3	Carbamidomethylation	134060	AP2-interacting clathrin-endocytosis protein OS=Mus musculus OX=10090 GN=Kiaa1107 PE=1 SV=6
699	712	P09405	74.01	3	2	2	2		76723	Nucleolin OS=Mus musculus OX=10090 GN=Ncl PE=1 SV=2
678	708	P47708	74.01	5	3	3	3		75489	Rabphilin-3A OS=Mus musculus OX=10090 GN=Rph3a PE=1 SV=2
520	567	Q6PFR5	73.94	10	3	1	4		32316	Transformer-2 protein homolog alpha OS=Mus musculus OX=10090 GN=Tra2a PE=1 SV=1
1127	1353	Q69ZP3	73.85	6	1	1	1	Carbamidomethylation	43017	Probable hydrolase PNKD OS=Mus musculus OX=10090 GN=Pnkd PE=1 SV=2
649	650	Q8CCT4	73.75	16	3	3	3		22038	Transcription elongation factor A protein-like 5 OS=Mus musculus OX=10090 GN=Tceal5 PE=1 SV=1
655	683	Q9D6J6	73.75	12	3	3	3		27285	NADH dehydrogenase [ubiquinone] flavoprotein 2 mitochondrial OS=Mus musculus OX=10090 GN=Ndufv2 PE=1 SV=2
735	773	Q8K0S0	73.6	5	2	2	2	Carbamidomethylation	37555	Phytanoyl-CoA hydroxylase-interacting protein OS=Mus musculus OX=10090 GN=Phyhip PE=1 SV=1
747	734	Q61885	73.5	10	2	2	2	Carbamidomethylation	28271	Myelin-oligodendrocyte glycoprotein OS=Mus musculus OX=10090 GN=Mog PE=1 SV=1
838	1354	Q61335	73.17	12	1	1	2		27957	B-cell receptor-associated protein 31 OS=Mus musculus OX=10090 GN=Bcap31 PE=1 SV=4
761	859	P58281	73.03	3	2	2	2		111339	Dynamin-like 120 kDa protein mitochondrial OS=Mus musculus OX=10090 GN=Opa1 PE=1 SV=1
405	597	Q61290	72.97	2	3	3	6		257233	Voltage-dependent R-type calcium channel subunit alpha-1E OS=Mus musculus OX=10090 GN=Cacna1e PE=1 SV=1
731	735	P97447	72.88	10	2	2	2	Carbamidomethylation	31889	Four and a half LIM domains protein 1 OS=Mus musculus OX=10090 GN=Fhl1 PE=1 SV=3
700	821	Q80TZ3	72.85	3	2	2	2		102299	Putative tyrosine-protein phosphatase auxilin OS=Mus musculus OX=10090 GN=Dnajc6 PE=1 SV=2
780	832	P68433	72.4	12	2	2	2		15404	Histone H3.1 OS=Mus musculus OX=10090 GN=H3c1 PE=1 SV=2
780	833	P02301	72.4	12	2	2	2		15315	Histone H3.3C OS=Mus musculus OX=10090 GN=H3-5 PE=3 SV=3
780	834	P84244	72.4	12	2	2	2		15328	Histone H3.3 OS=Mus musculus OX=10090 GN=H3-3a PE=1 SV=2
780	835	P84228	72.4	12	2	2	2		15388	Histone H3.2 OS=Mus musculus OX=10090 GN=H3c2 PE=1 SV=2
822	961	P62858	72	30	2	2	2		7841	40S ribosomal protein S28 OS=Mus musculus OX=10090 GN=Rps28 PE=1 SV=1
584	659	Q9CQ69	71.99	30	3	3	3		9768	Cytochrome b-c1 complex subunit 8 OS=Mus musculus OX=10090 GN=Uqcrq PE=1 SV=3
723	802	O35927	71.93	3	2	2	2		134999	Catenin delta-2 OS=Mus musculus OX=10090 GN=Ctnnd2 PE=1 SV=1
680	713	Q9CVB6	71.77	15	3	3	3	Carbamidomethylation	34357	Actin-related protein 2/3 complex subunit 2 OS=Mus musculus OX=10090 GN=Arpc2 PE=1 SV=3
722	789	Q922Q8	71.38	7	2	2	2		34877	Leucine-rich repeat-containing protein 59 OS=Mus musculus OX=10090 GN=Lrrc59 PE=1 SV=1
661	778	P01632	71.24	31	2	2	3		12717	Ig kappa chain V-I region S107A OS=Mus musculus OX=10090 GN=Igkv7-33 PE=2 SV=1
666	843	Q9CZU6	71.08	6	2	2	3		51737	Citrate synthase mitochondrial OS=Mus musculus OX=10090 GN=Cs PE=1 SV=1
653	672	P62823	70.71	15	3	1	3	Carbamidomethylation	25872	Ras-related protein Rab-3C OS=Mus musculus OX=10090 GN=Rab3c PE=1 SV=1
906	1064	Q9JJ43	70.61	4	1	1	1		42678	RNA binding protein fox-1 homolog 1 OS=Mus musculus OX=10090 GN=Rbfox1 PE=1 SV=3
906	1139	Q8BP71	70.61	3	1	1	1		47330	RNA binding protein fox-1 homolog 2 OS=Mus musculus OX=10090 GN=Rbfox2 PE=1 SV=2
960	949	Q99N94	70.56	6	1	1	1		30244	39S ribosomal protein L9 mitochondrial OS=Mus musculus OX=10090 GN=Mrpl9 PE=1 SV=2
521	1088	P04940	70.42	13	2	2	4		11561	Ig kappa chain V-VI region NQ2-17.4.1 OS=Mus musculus OX=10090 PE=2 SV=1
521	1089	P04943	70.42	13	2	2	4		11581	Ig kappa chain V-VI region NQ6-8.3.1 OS=Mus musculus OX=10090 PE=2 SV=1
595	630	Q91V14	70.18	3	3	3	3	Carbamidomethylation	126271	Solute carrier family 12 member 5 OS=Mus musculus OX=10090 GN=Slc12a5 PE=1 SV=2
609	627	Q99L45	69.88	10	3	3	3	Carbamidomethylation	38092	Eukaryotic translation initiation factor 2 subunit 2 OS=Mus musculus OX=10090 GN=Eif2s2 PE=1 SV=1
1128	1357	P56183	69.78	3	1	1	1		54777	Ribosomal RNA processing protein 1 homolog A OS=Mus musculus OX=10090 GN=Rrp1 PE=1 SV=2
590	551	P62821	69.74	15	3	1	3		22678	Ras-related protein Rab-1A OS=Mus musculus OX=10090 GN=Rab1A PE=1 SV=3
686	947	P43407	69.71	11	2	2	3		22131	Syndecan-2 OS=Mus musculus OX=10090 GN=Sdc2 PE=1 SV=1
733	764	Q9QXL2	69.5	2	2	2	2		186535	Kinesin-like protein KIF21A OS=Mus musculus OX=10090 GN=Kif21a PE=1 SV=2
670	888	P43276	69.42	12	2	2	3	Acetylation (Protein N-term)	22576	Histone H1.5 OS=Mus musculus OX=10090 GN=H1-5 PE=1 SV=2
741	842	Q99KK2	69.05	6	2	2	2	Carbamidomethylation	48058	N-acylneuraminate cytidylyltransferase OS=Mus musculus OX=10090 GN=Cmas PE=1 SV=2
517	686	P57780	69	3	3	2	4		104977	Alpha-actinin-4 OS=Mus musculus OX=10090 GN=Actn4 PE=1 SV=1
517	689	Q7TPR4	69	3	3	2	4		103068	Alpha-actinin-1 OS=Mus musculus OX=10090 GN=Actn1 PE=1 SV=1
819	953	Q9WV60	68.29	8	2	2	2	Carbamidomethylation	46710	Glycogen synthase kinase-3 beta OS=Mus musculus OX=10090 GN=Gsk3b PE=1 SV=2
659	749	Q5SFM8	68.06	3	2	2	3	Carbamidomethylation	118551	RNA-binding protein 27 OS=Mus musculus OX=10090 GN=Rbm27 PE=1 SV=3
787	877	P70372	67.93	7	2	2	2		36169	ELAV-like protein 1 OS=Mus musculus OX=10090 GN=Elavl1 PE=1 SV=2
757	799	Q60625	67.7	3	2	2	2	Carbamidomethylation	96946	Intercellular adhesion molecule 5 OS=Mus musculus OX=10090 GN=Icam5 PE=1 SV=2
656	707	P05063	67.69	9	3	2	3		39395	Fructose-bisphosphate aldolase C OS=Mus musculus OX=10090 GN=Aldoc PE=1 SV=4
860	981	P56399	67.59	2	1	1	1	Acetylation (Protein N-term)	95833	Ubiquitin carboxyl-terminal hydrolase 5 OS=Mus musculus OX=10090 GN=Usp5 PE=1 SV=1
712	742	Q91W50	67.59	3	2	2	2	Carbamidomethylation	88791	Cold shock domain-containing protein E1 OS=Mus musculus OX=10090 GN=Csde1 PE=1 SV=1
792	900	Q9QYG0	67.29	10	2	2	2	Acetylation (Protein N-term)	40789	Protein NDRG2 OS=Mus musculus OX=10090 GN=Ndrg2 PE=1 SV=1
793	905	Q9QZD9	67.17	6	2	2	2		36461	Eukaryotic translation initiation factor 3 subunit I OS=Mus musculus OX=10090 GN=Eif3i PE=1 SV=1
977	1106	Q8BIF2	67.09	5	1	1	1		40610	RNA binding protein fox-1 homolog 3 OS=Mus musculus OX=10090 GN=Rbfox3 PE=1 SV=2
673	997	P36916	66.95	5	2	2	3		68771	Guanine nucleotide-binding protein-like 1 OS=Mus musculus OX=10090 GN=Gnl1 PE=1 SV=4
571	679	Q8K019	66.87	4	3	3	3		106002	Bcl-2-associated transcription factor 1 OS=Mus musculus OX=10090 GN=Bclaf1 PE=1 SV=2
821	960	P10649	66.77	11	2	2	2		25970	Glutathione S-transferase Mu 1 OS=Mus musculus OX=10090 GN=Gstm1 PE=1 SV=2
1037	1205	Q8C419	66.74	1	1	1	1	Carbamidomethylation	134426	Probable G-protein coupled receptor 158 OS=Mus musculus OX=10090 GN=Gpr158 PE=1 SV=2
665	817	Q9Z2H2	66.71	7	2	1	3	Carbamidomethylation	54531	Regulator of G-protein signaling 6 OS=Mus musculus OX=10090 GN=Rgs6 PE=1 SV=2
869	992	Q08189	66.64	2	1	1	1		77309	Protein-glutamine gamma-glutamyltransferase E OS=Mus musculus OX=10090 GN=Tgm3 PE=1 SV=2
579	727	Q8CAL5	66.6	6	2	2	3	Carbamidomethylation	63792	Glypican-5 OS=Mus musculus OX=10090 GN=Gpc5 PE=2 SV=1
732	755	Q61136	66.52	3	2	2	2		116976	Serine/threonine-protein kinase PRP4 homolog OS=Mus musculus OX=10090 GN=Prpf4b PE=1 SV=3
826	974	O55023	66.47	9	2	2	2		30436	Inositol monophosphatase 1 OS=Mus musculus OX=10090 GN=Impa1 PE=1 SV=1
725	824	F6SEU4	66.08	3	2	2	2		148238	Ras/Rap GTPase-activating protein SynGAP OS=Mus musculus OX=10090 GN=Syngap1 PE=1 SV=2
720	736	P62918	66.01	9	2	2	2		28025	60S ribosomal protein L8 OS=Mus musculus OX=10090 GN=Rpl8 PE=1 SV=2
718	721	P47757	66	10	2	2	2		31345	F-actin-capping protein subunit beta OS=Mus musculus OX=10090 GN=Capzb PE=1 SV=3
974	1080	Q8C525	66	4	1	1	1		48477	Protein MB21D2 OS=Mus musculus OX=10090 GN=Mb21d2 PE=1 SV=1
782	866	P32067	65.92	5	2	2	2	Carbamidomethylation	47756	Lupus La protein homolog OS=Mus musculus OX=10090 GN=Ssb PE=1 SV=1
610	645	Q9CR68	65.74	14	3	3	3		29368	Cytochrome b-c1 complex subunit Rieske mitochondrial OS=Mus musculus OX=10090 GN=Uqcrfs1 PE=1 SV=1
613	722	Q9DB34	65.69	11	3	3	3		25134	Charged multivesicular body protein 2a OS=Mus musculus OX=10090 GN=Chmp2a PE=1 SV=1
740	837	Q921M7	65.62	7	2	2	2		36776	CYFIP-related Rac1 interactor B OS=Mus musculus OX=10090 GN=Cyrib PE=1 SV=1
740	897	Q8BHZ0	65.62	7	2	2	2		37343	CYFIP-related Rac1 interactor A OS=Mus musculus OX=10090 GN=Cyria PE=1 SV=1
905	1061	Q99MU3	65.61	2	1	1	1		130447	Double-stranded RNA-specific adenosine deaminase OS=Mus musculus OX=10090 GN=Adar PE=1 SV=2
1129	1358	Q9JM93	65.54	7	1	1	1		25525	ADP-ribosylation factor-like protein 6-interacting protein 4 OS=Mus musculus OX=10090 GN=Arl6ip4 PE=1 SV=1
783	867	Q8QZT1	65.52	8	2	2	2		44816	Acetyl-CoA acetyltransferase mitochondrial OS=Mus musculus OX=10090 GN=Acat1 PE=1 SV=1
827	978	P62627	65.47	31	2	2	2	Acetylation (Protein N-term)	10990	Dynein light chain roadblock-type 1 OS=Mus musculus OX=10090 GN=Dynlrb1 PE=1 SV=3
760	853	P08553	65.42	3	2	2	2		95916	Neurofilament medium polypeptide OS=Mus musculus OX=10090 GN=Nefm PE=1 SV=4
828	979	Q91V12	65.24	6	2	2	2		42537	Cytosolic acyl coenzyme A thioester hydrolase OS=Mus musculus OX=10090 GN=Acot7 PE=1 SV=2
759	841	Q3U0L2	65.15	4	2	2	2		53203	Ankyrin repeat domain-containing protein 33B OS=Mus musculus OX=10090 GN=Ankrd33b PE=1 SV=1
762	862	Q02053	65.15	3	2	2	2	Carbamidomethylation	117809	Ubiquitin-like modifier-activating enzyme 1 OS=Mus musculus OX=10090 GN=Uba1 PE=1 SV=1
820	956	Q80U23	64.85	6	2	2	2	Carbamidomethylation	53753	Syntaphilin OS=Mus musculus OX=10090 GN=Snph PE=1 SV=3
633	694	Q9D1G1	64.82	18	3	1	3		22187	Ras-related protein Rab-1B OS=Mus musculus OX=10090 GN=Rab1b PE=1 SV=1
785	872	Q5DTT2	64.82	3	2	2	2		109687	PH and SEC7 domain-containing protein 1 OS=Mus musculus OX=10090 GN=Psd PE=1 SV=2
839	1359	Q60771	64.71	7	1	1	2		22114	Claudin-11 OS=Mus musculus OX=10090 GN=Cldn11 PE=1 SV=1
554	725	Q8BX10	64.67	11	3	3	4		31994	Serine/threonine-protein phosphatase PGAM5 mitochondrial OS=Mus musculus OX=10090 GN=Pgam5 PE=1 SV=1
824	969	P24270	64.64	4	2	2	2	Carbamidomethylation	59795	Catalase OS=Mus musculus OX=10090 GN=Cat PE=1 SV=4
929	1081	Q9WTX5	64.58	7	1	1	1		18672	S-phase kinase-associated protein 1 OS=Mus musculus OX=10090 GN=Skp1 PE=1 SV=3
714	825	Q8BGQ7	64.53	3	2	2	2	Carbamidomethylation	106908	Alanine--tRNA ligase cytoplasmic OS=Mus musculus OX=10090 GN=Aars1 PE=1 SV=1
573	701	O54988	64.5	3	3	3	3		141457	STE20-like serine/threonine-protein kinase OS=Mus musculus OX=10090 GN=Slk PE=1 SV=2
763	868	Q9Z1N5	64.49	6	2	2	2		49035	Spliceosome RNA helicase Ddx39b OS=Mus musculus OX=10090 GN=Ddx39b PE=1 SV=1
663	796	Q8C163	64.38	8	2	2	3		41384	Nuclease EXOG mitochondrial OS=Mus musculus OX=10090 GN=Exog PE=1 SV=1
922	990	Q921F2	64.33	4	1	1	1		44548	TAR DNA-binding protein 43 OS=Mus musculus OX=10090 GN=Tardbp PE=1 SV=1
883	1026	Q61879	64.31	1	1	1	1	Carbamidomethylation	228994	Myosin-10 OS=Mus musculus OX=10090 GN=Myh10 PE=1 SV=2
638	759	Q60930	64.25	13	3	3	3		31733	Voltage-dependent anion-selective channel protein 2 OS=Mus musculus OX=10090 GN=Vdac2 PE=1 SV=2
706	744	Q80TJ1	64.16	2	2	2	2		153112	Calcium-dependent secretion activator 1 OS=Mus musculus OX=10090 GN=Cadps PE=1 SV=3
799	975	P18526	63.91	19	2	1	2	Carbamidomethylation; Oxidation (M)	12902	Ig heavy chain V region 345 OS=Mus musculus OX=10090 PE=1 SV=1
736	774	Q9CZ13	63.75	4	2	2	2	Carbamidomethylation	52852	Cytochrome b-c1 complex subunit 1 mitochondrial OS=Mus musculus OX=10090 GN=Uqcrc1 PE=1 SV=2
765	882	P84750	63.69	23	2	2	2		13251	Ig kappa chain V region Mem5 (Fragment) OS=Mus musculus OX=10090 PE=1 SV=1
886	1095	O70194	63.6	3	1	1	1		63989	Eukaryotic translation initiation factor 3 subunit D OS=Mus musculus OX=10090 GN=Eif3d PE=1 SV=2
790	891	Q8BFU0	63.55	11	2	2	2	Carbamidomethylation	28276	R-spondin-2 OS=Mus musculus OX=10090 GN=Rspo2 PE=1 SV=1
954	911	Q6PFE7	63.5	3	1	1	1		40114	Tomoregulin-1 OS=Mus musculus OX=10090 GN=Tmeff1 PE=2 SV=1
697	917	Q9R1V6	63.43	1	1	1	2		99715	Disintegrin and metalloproteinase domain-containing protein 22 OS=Mus musculus OX=10090 GN=Adam22 PE=1 SV=2
702	807	P31650	63.33	5	2	2	2		69961	Sodium- and chloride-dependent GABA transporter 3 OS=Mus musculus OX=10090 GN=Slc6a11 PE=1 SV=2
674	1291	P80313	63.19	4	1	1	3	Carbamidomethylation	59652	T-complex protein 1 subunit eta OS=Mus musculus OX=10090 GN=Cct7 PE=1 SV=1
586	700	Q9WVR4	63.11	7	3	2	3	Carbamidomethylation	73743	Fragile X mental retardation syndrome-related protein 2 OS=Mus musculus OX=10090 GN=Fxr2 PE=1 SV=1
681	723	Q8JZS0	63	17	3	3	3	Carbamidomethylation	25993	Protein lin-7 homolog A OS=Mus musculus OX=10090 GN=Lin7a PE=1 SV=2
742	884	Q8BH95	62.86	7	2	2	2	Carbamidomethylation	31474	Enoyl-CoA hydratase mitochondrial OS=Mus musculus OX=10090 GN=Echs1 PE=1 SV=1
734	772	P70336	62.84	2	2	2	2		160585	Rho-associated protein kinase 2 OS=Mus musculus OX=10090 GN=Rock2 PE=1 SV=1
798	959	Q9CQ75	62.79	23	2	2	2		10916	NADH dehydrogenase [ubiquinone] 1 alpha subcomplex subunit 2 OS=Mus musculus OX=10090 GN=Ndufa2 PE=1 SV=3
744	1276	O70555	62.49	11	1	1	2	Carbamidomethylation	9243	Small proline-rich protein 2D OS=Mus musculus OX=10090 GN=Sprr2d PE=2 SV=1
744	1288	O70558	62.49	12	1	1	2	Carbamidomethylation	8296	Small proline-rich protein 2G OS=Mus musculus OX=10090 GN=Sprr2g PE=2 SV=1
744	1364	O70562	62.49	13	1	1	2	Carbamidomethylation	7499	Small proline-rich protein 2K OS=Mus musculus OX=10090 GN=Sprr2k PE=2 SV=1
744	1366	O70556	62.49	12	1	1	2	Carbamidomethylation	8406	Small proline-rich protein 2E OS=Mus musculus OX=10090 GN=Sprr2e PE=2 SV=1
744	1367	O70560	62.49	12	1	1	2	Carbamidomethylation	8356	Small proline-rich protein 2I OS=Mus musculus OX=10090 GN=Sprr2i PE=2 SV=1
744	1368	O70557	62.49	12	1	1	2	Carbamidomethylation	8271	Small proline-rich protein 2F OS=Mus musculus OX=10090 GN=Sprr2f PE=2 SV=1
744	1372	O70554	62.49	9	1	1	2	Carbamidomethylation	10735	Small proline-rich protein 2B OS=Mus musculus OX=10090 GN=Sprr2b PE=2 SV=1
744	1374	O70559	62.49	8	1	1	2	Carbamidomethylation	11720	Small proline-rich protein 2H OS=Mus musculus OX=10090 GN=Sprr2h PE=2 SV=1
1016	1034	Q99M28	62.21	4	1	1	1		34208	RNA-binding protein with serine-rich domain 1 OS=Mus musculus OX=10090 GN=Rnps1 PE=1 SV=1
688	962	Q923D4	62.06	33	2	2	3		10119	Splicing factor 3B subunit 5 OS=Mus musculus OX=10090 GN=Sf3b5 PE=1 SV=1
431	720	Q9R171	61.99	15	3	1	7		21113	Cerebellin-1 OS=Mus musculus OX=10090 GN=Cbln1 PE=1 SV=1
825	971	Q91WD5	61.9	5	2	2	2		52626	NADH dehydrogenase [ubiquinone] iron-sulfur protein 2 mitochondrial OS=Mus musculus OX=10090 GN=Ndufs2 PE=1 SV=1
639	871	Q9DBS5	61.47	3	2	2	3	Carbamidomethylation	68613	Kinesin light chain 4 OS=Mus musculus OX=10090 GN=Klc4 PE=1 SV=1
1040	1215	Q80WM4	61.43	4	1	1	1		42809	Hyaluronan and proteoglycan link protein 4 OS=Mus musculus OX=10090 GN=Hapln4 PE=2 SV=2
1049	1235	Q5U3K5	61.28	2	1	1	1		79831	Rab-like protein 6 OS=Mus musculus OX=10090 GN=Rabl6 PE=1 SV=2
1051	1239	P01819	61.21	8	1	1	1		15759	Ig heavy chain V region MOPC 141 OS=Mus musculus OX=10090 PE=4 SV=1
1051	1360	P01820	61.21	10	1	1	1		12447	Ig heavy chain V region PJ14 OS=Mus musculus OX=10090 PE=1 SV=1
711	739	P80316	61.07	6	2	2	2		59624	T-complex protein 1 subunit epsilon OS=Mus musculus OX=10090 GN=Cct5 PE=1 SV=1
794	907	Q03157	61.06	3	2	2	2		72848	Amyloid beta precursor like protein 1 OS=Mus musculus OX=10090 GN=Aplp1 PE=1 SV=2
641	1244	P47964	61.04	10	1	1	3	Carbamidomethylation	12216	60S ribosomal protein L36 OS=Mus musculus OX=10090 GN=Rpl36 PE=1 SV=2
1064	1281	Q99LX0	61	7	1	1	1	Carbamidomethylation	20021	Parkinson disease protein 7 homolog OS=Mus musculus OX=10090 GN=Park7 PE=1 SV=1
957	918	Q60829	60.83	8	1	1	1		21781	Protein phosphatase 1 regulatory subunit 1B OS=Mus musculus OX=10090 GN=Ppp1r1b PE=1 SV=2
834	1021	Q60931	60.8	8	2	1	2		30753	Voltage-dependent anion-selective channel protein 3 OS=Mus musculus OX=10090 GN=Vdac3 PE=1 SV=1
539	674	Q3UHB8	60.62	5	3	3	4		79857	Coiled-coil domain-containing protein 177 OS=Mus musculus OX=10090 GN=Ccdc177 PE=1 SV=1
743	906	Q9Z1Q9	60.61	2	2	2	2		140215	Valine--tRNA ligase OS=Mus musculus OX=10090 GN=Vars1 PE=1 SV=1
1130	1361	P35803	60.42	4	1	1	1		36210	Neuronal membrane glycoprotein M6-b OS=Mus musculus OX=10090 GN=Gpm6b PE=1 SV=2
781	848	O54781	59.84	3	2	2	2		76757	SRSF protein kinase 2 OS=Mus musculus OX=10090 GN=Srpk2 PE=1 SV=2
1132	1363	P68181	59.79	3	1	1	1		40708	cAMP-dependent protein kinase catalytic subunit beta OS=Mus musculus OX=10090 GN=Prkacb PE=1 SV=2
801	983	Q9DCJ7	59.78	10	2	2	2	Carbamidomethylation	23300	Aurora kinase A-interacting protein OS=Mus musculus OX=10090 GN=Aurkaip1 PE=2 SV=2
831	987	Q8BGD9	59.71	5	2	2	2		68840	Eukaryotic translation initiation factor 4B OS=Mus musculus OX=10090 GN=Eif4b PE=1 SV=1
1131	1362	Q9EPU0	59.66	2	1	1	1		123967	Regulator of nonsense transcripts 1 OS=Mus musculus OX=10090 GN=Upf1 PE=1 SV=2
1018	1040	Q9JIK9	59.5	7	1	1	1		25827	28S ribosomal protein S34 mitochondrial OS=Mus musculus OX=10090 GN=Mrps34 PE=1 SV=1
833	1016	Q9R0U0	59.36	7	2	2	2		31301	Serine/arginine-rich splicing factor 10 OS=Mus musculus OX=10090 GN=Srsf10 PE=1 SV=2
719	731	Q05920	59.36	2	2	2	2		129684	Pyruvate carboxylase mitochondrial OS=Mus musculus OX=10090 GN=Pc PE=1 SV=1
721	765	Q8CI94	59.14	3	2	2	2	Carbamidomethylation	96730	Glycogen phosphorylase brain form OS=Mus musculus OX=10090 GN=Pygb PE=1 SV=3
717	714	P10852	59.11	5	2	2	2		58337	4F2 cell-surface antigen heavy chain OS=Mus musculus OX=10090 GN=Slc3a2 PE=1 SV=1
775	784	Q9JKB3	58.74	7	2	1	2		38814	Y-box-binding protein 3 OS=Mus musculus OX=10090 GN=Ybx3 PE=1 SV=2
1133	1365	P28184	58.59	18	1	1	1	Carbamidomethylation	7009	Metallothionein-3 OS=Mus musculus OX=10090 GN=Mt3 PE=1 SV=1
754	769	Q91WQ3	58.37	4	2	2	2		59105	Tyrosine--tRNA ligase cytoplasmic OS=Mus musculus OX=10090 GN=Yars1 PE=1 SV=3
909	1086	Q8R3N1	58.31	2	1	1	1		98769	Nucleolar protein 14 OS=Mus musculus OX=10090 GN=Nop14 PE=1 SV=2
840	1369	Q9D3D9	58.11	20	1	1	2	Oxidation (M)	17600	ATP synthase subunit delta mitochondrial OS=Mus musculus OX=10090 GN=Atp5f1d PE=1 SV=1
926	1048	P26443	57.99	2	1	1	1		61337	Glutamate dehydrogenase 1 mitochondrial OS=Mus musculus OX=10090 GN=Glud1 PE=1 SV=1
1134	1370	Q9JJV5	57.92	5	1	1	1		35516	Voltage-dependent calcium channel gamma-3 subunit OS=Mus musculus OX=10090 GN=Cacng3 PE=1 SV=2
1023	1082	P08905	57.77	8	1	1	1		16689	Lysozyme C-2 OS=Mus musculus OX=10090 GN=Lyz2 PE=1 SV=2
1023	1083	P17897	57.77	8	1	1	1		16794	Lysozyme C-1 OS=Mus musculus OX=10090 GN=Lyz1 PE=1 SV=1
938	1219	P57776	57.76	4	1	1	1		31293	Elongation factor 1-delta OS=Mus musculus OX=10090 GN=Eef1d PE=1 SV=3
1052	1240	Q61753	57.67	2	1	1	1	Carbamidomethylation	56586	D-3-phosphoglycerate dehydrogenase OS=Mus musculus OX=10090 GN=Phgdh PE=1 SV=3
830	982	Q9DCW4	57.61	11	2	2	2	Carbamidomethylation	27623	Electron transfer flavoprotein subunit beta OS=Mus musculus OX=10090 GN=Etfb PE=1 SV=3
784	869	Q3UNH4	57.5	3	2	2	2	Carbamidomethylation	95496	G protein-regulated inducer of neurite outgrowth 1 OS=Mus musculus OX=10090 GN=Gprin1 PE=1 SV=2
897	920	O70172	57.45	4	1	1	1		46152	Phosphatidylinositol 5-phosphate 4-kinase type-2 alpha OS=Mus musculus OX=10090 GN=Pip4k2a PE=1 SV=1
897	1122	Q80XI4	57.45	4	1	1	1		47319	Phosphatidylinositol 5-phosphate 4-kinase type-2 beta OS=Mus musculus OX=10090 GN=Pip4k2b PE=1 SV=1
715	883	Q8BVE3	57.38	4	2	2	2		55855	V-type proton ATPase subunit H OS=Mus musculus OX=10090 GN=Atp6v1h PE=1 SV=1
690	797	A2AAE1	57.37	0	1	1	2		555372	Transmembrane protein KIAA1109 OS=Mus musculus OX=10090 GN=Kiaa1109 PE=1 SV=4
1135	1373	Q02862	57.14	6	1	1	1		21101	Alpha-S2-casein-like A OS=Mus musculus OX=10090 GN=Csn1s2a PE=1 SV=1
802	985	O35680	56.79	14	2	2	2		15437	28S ribosomal protein S12 mitochondrial OS=Mus musculus OX=10090 GN=Mrps12 PE=2 SV=1
800	977	P61027	56.75	12	2	1	2		22541	Ras-related protein Rab-10 OS=Mus musculus OX=10090 GN=Rab10 PE=1 SV=1
931	1098	P54071	56.71	3	1	1	1		50906	Isocitrate dehydrogenase [NADP] mitochondrial OS=Mus musculus OX=10090 GN=Idh2 PE=1 SV=3
753	767	Q9CPT5	56.51	19	2	2	2		21139	Nucleolar protein 16 OS=Mus musculus OX=10090 GN=Nop16 PE=1 SV=1
764	870	Q0VGU4	56.49	4	2	2	2		68232	Neurosecretory protein VGF OS=Mus musculus OX=10090 GN=Vgf PE=1 SV=1
898	972	Q80X50	56	2	1	1	1		116799	Ubiquitin-associated protein 2-like OS=Mus musculus OX=10090 GN=Ubap2l PE=1 SV=1
829	980	Q91V61	55.99	12	2	2	2		35406	Sideroflexin-3 OS=Mus musculus OX=10090 GN=Sfxn3 PE=1 SV=1
1042	1223	Q9CRB9	55.86	7	1	1	1		26335	MICOS complex subunit Mic19 OS=Mus musculus OX=10090 GN=Chchd3 PE=1 SV=1
1068	1299	Q91XU3	55.65	3	1	1	1		47336	Phosphatidylinositol 5-phosphate 4-kinase type-2 gamma OS=Mus musculus OX=10090 GN=Pip4k2c PE=1 SV=1
805	1222	Q8VCM7	55.37	2	1	1	2	Carbamidomethylation	49391	Fibrinogen gamma chain OS=Mus musculus OX=10090 GN=Fgg PE=1 SV=1
1036	1202	Q9CWT6	55.19	2	1	1	1		59515	Probable ATP-dependent RNA helicase DDX28 OS=Mus musculus OX=10090 GN=Ddx28 PE=2 SV=2
750	751	Q7TMF3	55.08	14	2	2	2	Acetylation (Protein N-term)	17086	NADH dehydrogenase [ubiquinone] 1 alpha subcomplex subunit 12 OS=Mus musculus OX=10090 GN=Ndufa12 PE=1 SV=2
774	738	P28661	54.87	4	2	1	2	Carbamidomethylation	54936	Septin-4 OS=Mus musculus OX=10090 GN=Septin4 PE=1 SV=1
664	798	P63323	54.69	14	2	2	3	Carbamidomethylation	14525	40S ribosomal protein S12 OS=Mus musculus OX=10090 GN=Rps12 PE=1 SV=2
724	818	Q80TV8	54.45	2	2	2	2		169227	CLIP-associating protein 1 OS=Mus musculus OX=10090 GN=Clasp1 PE=1 SV=2
637	754	Q9Z2Q5	54.36	12	2	2	3		24301	39S ribosomal protein L40 mitochondrial OS=Mus musculus OX=10090 GN=Mrpl40 PE=1 SV=2
756	794	Q91VR8	54.19	25	2	2	2		8761	Protein BRICK1 OS=Mus musculus OX=10090 GN=Brk1 PE=1 SV=1
708	876	Q8VDM4	54.14	3	2	2	2		100203	26S proteasome non-ATPase regulatory subunit 2 OS=Mus musculus OX=10090 GN=Psmd2 PE=1 SV=1
767	896	Q8CIP4	54.13	3	2	1	2		82644	MAP/microtubule affinity-regulating kinase 4 OS=Mus musculus OX=10090 GN=Mark4 PE=1 SV=1
1136	1375	P05202	54.09	3	1	1	1		47411	Aspartate aminotransferase mitochondrial OS=Mus musculus OX=10090 GN=Got2 PE=1 SV=1
683	743	P49615	54.06	12	3	2	3		33288	Cyclin-dependent-like kinase 5 OS=Mus musculus OX=10090 GN=Cdk5 PE=1 SV=1
993	1188	P23198	53.95	7	1	1	1	Carbamidomethylation	20855	Chromobox protein homolog 3 OS=Mus musculus OX=10090 GN=Cbx3 PE=1 SV=2
941	1271	P56135	53.81	12	1	1	1		10344	ATP synthase subunit f mitochondrial OS=Mus musculus OX=10090 GN=Atp5mf PE=1 SV=3
776	785	Q61171	53.73	10	2	2	2		21779	Peroxiredoxin-2 OS=Mus musculus OX=10090 GN=Prdx2 PE=1 SV=3
789	890	O54962	53.7	21	2	2	2	Carbamidomethylation	10103	Barrier-to-autointegration factor OS=Mus musculus OX=10090 GN=Banf1 PE=1 SV=1
1082	1376	Q91WS0	53.46	12	1	1	1		12097	CDGSH iron-sulfur domain-containing protein 1 OS=Mus musculus OX=10090 GN=Cisd1 PE=1 SV=1
908	1084	Q8K1M6	53.4	1	1	1	1	Acetylation (Protein N-term)	82658	Dynamin-1-like protein OS=Mus musculus OX=10090 GN=Dnm1l PE=1 SV=2
640	885	Q0VBK2	53.09	5	2	2	3	Carbamidomethylation	50661	Keratin type II cytoskeletal 80 OS=Mus musculus OX=10090 GN=Krt80 PE=1 SV=1
668	874	Q8BME9	53.06	11	2	2	3	Carbamidomethylation	21609	Cerebellin-4 OS=Mus musculus OX=10090 GN=Cbln4 PE=1 SV=1
1137	1377	Q3THS6	52.86	4	1	1	1		43689	S-adenosylmethionine synthase isoform type-2 OS=Mus musculus OX=10090 GN=Mat2a PE=1 SV=2
1138	1378	Q8BK67	52.8	3	1	1	1		55983	Protein RCC2 OS=Mus musculus OX=10090 GN=Rcc2 PE=1 SV=1
748	747	Q8R2N0	52.52	11	2	2	2		28034	Thyroid transcription factor 1-associated protein 26 OS=Mus musculus OX=10090 GN=Ccdc59 PE=2 SV=2
1139	1379	Q91XA8	52.38	7	1	1	1		38817	Kelch domain-containing protein 8A OS=Mus musculus OX=10090 GN=Klhdc8a PE=2 SV=1
1140	1380	Q9D0M3	52.37	4	1	1	1		35328	Cytochrome c1 heme protein mitochondrial OS=Mus musculus OX=10090 GN=Cyc1 PE=1 SV=1
1039	1210	Q80ZS3	52.32	6	1	1	1		23444	28S ribosomal protein S26 mitochondrial OS=Mus musculus OX=10090 GN=Mrps26 PE=1 SV=1
751	756	Q99KP6	52.29	5	2	2	2	Carbamidomethylation	55239	Pre-mRNA-processing factor 19 OS=Mus musculus OX=10090 GN=Prpf19 PE=1 SV=1
1141	1381	P62322	51.96	21	1	1	1	Acetylation (Protein N-term)	9937	U6 snRNA-associated Sm-like protein LSm5 OS=Mus musculus OX=10090 GN=Lsm5 PE=3 SV=2
770	1018	Q9D0G0	51.88	3	1	1	2		49939	28S ribosomal protein S30 mitochondrial OS=Mus musculus OX=10090 GN=Mrps30 PE=1 SV=1
951	831	Q9CX86	51.85	5	1	1	1		30530	Heterogeneous nuclear ribonucleoprotein A0 OS=Mus musculus OX=10090 GN=Hnrnpa0 PE=1 SV=1
1142	1382	Q60749	51.61	3	1	1	1		48371	KH domain-containing RNA-binding signal transduction-associated protein 1 OS=Mus musculus OX=10090 GN=Khdrbs1 PE=1 SV=2
438	730	A2ASS6	51.53	0	2	2	5		3906375	Titin OS=Mus musculus OX=10090 GN=Ttn PE=1 SV=1
862	898	Q8BTI8	51.41	1	1	1	1	Carbamidomethylation	294841	Serine/arginine repetitive matrix protein 2 OS=Mus musculus OX=10090 GN=Srrm2 PE=1 SV=3
901	1030	Q91YR7	51.35	2	1	1	1		106722	Pre-mRNA-processing factor 6 OS=Mus musculus OX=10090 GN=Prpf6 PE=1 SV=1
660	757	Q9D554	50.91	6	2	2	3		58842	Splicing factor 3A subunit 3 OS=Mus musculus OX=10090 GN=Sf3a3 PE=1 SV=2
1065	1289	P31230	50.79	4	1	1	1		33997	Aminoacyl tRNA synthase complex-interacting multifunctional protein 1 OS=Mus musculus OX=10090 GN=Aimp1 PE=1 SV=2
1041	1218	Q9CQE8	50.44	6	1	1	1		28152	RNA transcription translation and transport factor protein OS=Mus musculus OX=10090 GN=RTRAF PE=1 SV=1
930	1085	Q9CPR5	50.3	3	1	1	1	Carbamidomethylation	33542	39S ribosomal protein L15 mitochondrial OS=Mus musculus OX=10090 GN=Mrpl15 PE=1 SV=1
791	899	P61215	50.14	6	2	2	2		37563	Carbonic anhydrase-related protein 10 OS=Mus musculus OX=10090 GN=Ca10 PE=1 SV=1
1020	1060	Q9CY57	50.1	5	1	1	1	Oxidation (M)	26585	Chromatin target of PRMT1 protein OS=Mus musculus OX=10090 GN=Chtop PE=1 SV=2
755	786	Q9R0P9	50.1	13	2	2	2	Carbamidomethylation	24838	Ubiquitin carboxyl-terminal hydrolase isozyme L1 OS=Mus musculus OX=10090 GN=Uchl1 PE=1 SV=1
1143	1384	Q9CQN7	50.07	9	1	1	1		15262	39S ribosomal protein L41 mitochondrial OS=Mus musculus OX=10090 GN=Mrpl41 PE=1 SV=1
689	1386	P62305	50.06	12	1	1	3	Oxidation (M)	10804	Small nuclear ribonucleoprotein E OS=Mus musculus OX=10090 GN=Snrpe PE=1 SV=1
1035	1197	Q9D0T1	49.88	9	1	1	1	Carbamidomethylation	14174	NHP2-like protein 1 OS=Mus musculus OX=10090 GN=Snu13 PE=1 SV=4
967	1024	Q9JHJ0	49.84	6	1	1	1		39503	Tropomodulin-3 OS=Mus musculus OX=10090 GN=Tmod3 PE=1 SV=1
1025	1142	P60766	49.82	6	1	1	1	Carbamidomethylation	21259	Cell division control protein 42 homolog OS=Mus musculus OX=10090 GN=Cdc42 PE=1 SV=2
1144	1387	P10598	49.7	7	1	1	1	Oxidation (M)	25337	Beta-casein OS=Mus musculus OX=10090 GN=Csn2 PE=2 SV=1
1054	1243	P06329	49.68	11	1	1	1		13311	Ig heavy chain V region AC38 15.3 OS=Mus musculus OX=10090 PE=1 SV=1
737	783	Q8R326	49.52	5	2	2	2		58758	Paraspeckle component 1 OS=Mus musculus OX=10090 GN=Pspc1 PE=1 SV=1
1026	1150	O70591	49.49	9	1	1	1		16534	Prefoldin subunit 2 OS=Mus musculus OX=10090 GN=Pfdn2 PE=1 SV=2
1019	1058	Q91VN4	49.43	5	1	1	1	Carbamidomethylation	29852	MICOS complex subunit Mic25 OS=Mus musculus OX=10090 GN=Chchd6 PE=1 SV=2
1145	1389	Q8K341	49.27	3	1	1	1		47164	Alpha-tubulin N-acetyltransferase 1 OS=Mus musculus OX=10090 GN=Atat1 PE=1 SV=1
953	910	Q91V41	48.67	7	1	1	1		23897	Ras-related protein Rab-14 OS=Mus musculus OX=10090 GN=Rab14 PE=1 SV=3
841	1391	Q9NWG9	48.05	9	1	1	2		24325	Melanoma-associated antigen H1 OS=Mus musculus OX=10090 GN=Mageh1 PE=2 SV=1
1057	1253	P35293	48.03	7	1	1	1		23035	Ras-related protein Rab-18 OS=Mus musculus OX=10090 GN=Rab18 PE=1 SV=2
713	780	Q8K4Z5	47.91	3	2	2	2	Carbamidomethylation	88545	Splicing factor 3A subunit 1 OS=Mus musculus OX=10090 GN=Sf3a1 PE=1 SV=1
1146	1392	Q61548	47.88	1	1	1	1		91851	Clathrin coat assembly protein AP180 OS=Mus musculus OX=10090 GN=Snap91 PE=1 SV=1
1070	1304	Q0GNC1	47.8	1	1	1	1		138560	Inverted formin-2 OS=Mus musculus OX=10090 GN=Inf2 PE=1 SV=1
998	1246	Q91YL3	47.75	2	1	1	1		60842	Uridine-cytidine kinase-like 1 OS=Mus musculus OX=10090 GN=Uckl1 PE=1 SV=1
806	1250	A2RTL5	47.35	3	1	1	2		43877	Arginine/serine-rich coiled-coil protein 2 OS=Mus musculus OX=10090 GN=Rsrc2 PE=2 SV=1
1053	1242	Q99MR6	47.2	1	1	1	1		100452	Serrate RNA effector molecule homolog OS=Mus musculus OX=10090 GN=Srrt PE=1 SV=1
1059	1258	Q8BSN5	47.19	3	1	1	1		43547	PHD finger protein 23 OS=Mus musculus OX=10090 GN=Phf23 PE=2 SV=2
1147	1393	Q640R3	46.96	3	1	1	1		46367	Hepatocyte cell adhesion molecule OS=Mus musculus OX=10090 GN=Hepacam PE=1 SV=2
903	1046	P80314	46.86	2	1	1	1		57477	T-complex protein 1 subunit beta OS=Mus musculus OX=10090 GN=Cct2 PE=1 SV=4
811	1405	P23578	46.34	2	1	1	2	Carbamidomethylation	48929	Acrosin OS=Mus musculus OX=10090 GN=Acr PE=1 SV=1
1069	1302	P07356	46.3	3	1	1	1		38676	Annexin A2 OS=Mus musculus OX=10090 GN=Anxa2 PE=1 SV=2
1006	1399	P97807	46.29	3	1	1	1		54357	Fumarate hydratase mitochondrial OS=Mus musculus OX=10090 GN=Fh PE=1 SV=3
1148	1401	Q9D023	46.16	8	1	1	1		14286	Mitochondrial pyruvate carrier 2 OS=Mus musculus OX=10090 GN=Mpc2 PE=1 SV=1
1056	1252	Q60605	46.11	9	1	1	1		16930	Myosin light polypeptide 6 OS=Mus musculus OX=10090 GN=Myl6 PE=1 SV=3
1056	1400	Q8CI43	46.11	6	1	1	1		22749	Myosin light chain 6B OS=Mus musculus OX=10090 GN=Myl6b PE=1 SV=1
1149	1402	Q9JJV2	45.93	10	1	1	1	Carbamidomethylation	15032	Profilin-2 OS=Mus musculus OX=10090 GN=Pfn2 PE=1 SV=3
1150	1403	P54823	45.9	4	1	1	1		54192	Probable ATP-dependent RNA helicase DDX6 OS=Mus musculus OX=10090 GN=Ddx6 PE=1 SV=1
980	1115	Q8BTU1	45.89	6	1	1	1		22748	Cilia- and flagella-associated protein 20 OS=Mus musculus OX=10090 GN=Cfap20 PE=1 SV=1
1151	1404	Q9CXW2	45.8	3	1	1	1		41192	28S ribosomal protein S22 mitochondrial OS=Mus musculus OX=10090 GN=Mrps22 PE=1 SV=1
932	1105	Q6ZPE2	45.48	1	1	1	1		208691	Myotubularin-related protein 5 OS=Mus musculus OX=10090 GN=Sbf1 PE=1 SV=2
981	1119	P01723	45.46	8	1	1	1		12222	Ig lambda-1 chain V region OS=Mus musculus OX=10090 PE=1 SV=2
981	1120	P01727	45.46	7	1	1	1		13529	Ig lambda-1 chain V region S43 OS=Mus musculus OX=10090 PE=1 SV=1
981	1121	P01726	45.46	7	1	1	1		13465	Ig lambda-1 chain V region H2020 OS=Mus musculus OX=10090 PE=1 SV=1
981	1249	P01728	45.46	8	1	1	1		12222	Ig lambda-2 chain V region OS=Mus musculus OX=10090 PE=3 SV=1
981	1407	P01729	45.46	7	1	1	1		13418	Ig lambda-2 chain V region MOPC 315 OS=Mus musculus OX=10090 PE=1 SV=1
1044	1228	Q9ERS2	45.35	8	1	1	1		16860	NADH dehydrogenase [ubiquinone] 1 alpha subcomplex subunit 13 OS=Mus musculus OX=10090 GN=Ndufa13 PE=1 SV=3
923	1015	Q9JIX8	45.23	1	1	1	1		150719	Apoptotic chromatin condensation inducer in the nucleus OS=Mus musculus OX=10090 GN=Acin1 PE=1 SV=3
768	901	P62814	45.22	4	2	2	2	Carbamidomethylation	56551	V-type proton ATPase subunit B brain isoform OS=Mus musculus OX=10090 GN=Atp6v1b2 PE=1 SV=1
1047	1232	Q8BIZ6	45.2	2	1	1	1		44415	Smad nuclear-interacting protein 1 OS=Mus musculus OX=10090 GN=Snip1 PE=1 SV=1
1152	1406	Q9CQL5	45.2	7	1	1	1		20677	39S ribosomal protein L18 mitochondrial OS=Mus musculus OX=10090 GN=Mrpl18 PE=1 SV=1
921	973	Q9CWZ7	45.18	5	1	1	1		34732	Gamma-soluble NSF attachment protein OS=Mus musculus OX=10090 GN=Napg PE=1 SV=1
1085	1408	Q9CQY6	44.89	10	1	1	1		16321	Ubiquinol-cytochrome-c reductase complex assembly factor 2 OS=Mus musculus OX=10090 GN=Uqcc2 PE=1 SV=1
1061	1268	Q9Z0H8	44.71	1	1	1	1		115910	CAP-Gly domain-containing linker protein 2 OS=Mus musculus OX=10090 GN=Clip2 PE=1 SV=2
1055	1251	Q3USH5	44.69	2	1	1	1		104190	Splicing factor suppressor of white-apricot homolog OS=Mus musculus OX=10090 GN=Sfswap PE=1 SV=2
1154	1410	P01786	44.66	8	1	1	1		12975	Ig heavy chain V region MOPC 47A OS=Mus musculus OX=10090 PE=1 SV=1
1153	1409	Q9Z0P4	44.57	4	1	1	1	Acetylation (Protein N-term)	41614	Paralemmin-1 OS=Mus musculus OX=10090 GN=Palm PE=1 SV=1
703	1091	Q6P5G0	44.57	4	2	1	2	Carbamidomethylation	65574	Mitogen-activated protein kinase 4 OS=Mus musculus OX=10090 GN=Mapk4 PE=1 SV=1
1022	1070	C0HKD9	44.54	3	1	1	1		51954	Microfibrillar-associated protein 1B OS=Mus musculus OX=10090 GN=Mfap1b PE=1 SV=1
1022	1071	C0HKD8	44.54	3	1	1	1		51954	Microfibrillar-associated protein 1A OS=Mus musculus OX=10090 GN=Mfap1a PE=1 SV=1
795	913	Q9JIA1	44.48	4	2	2	2		63644	Leucine-rich glioma-inactivated protein 1 OS=Mus musculus OX=10090 GN=Lgi1 PE=1 SV=1
1158	1417	Q4FK66	44.45	3	1	1	1	Carbamidomethylation	37437	Pre-mRNA-splicing factor 38A OS=Mus musculus OX=10090 GN=Prpf38a PE=1 SV=1
749	748	P31938	44.34	6	2	2	2		43474	Dual specificity mitogen-activated protein kinase kinase 1 OS=Mus musculus OX=10090 GN=Map2k1 PE=1 SV=2
704	1628	Q91W27	44.25	10	2	2	2		11022	Tuberoinfundibular peptide of 39 residues OS=Mus musculus OX=10090 GN=Pth2 PE=1 SV=1
704	1629	Q9ER62	44.25	5	2	2	2		22375	Tumor necrosis factor receptor superfamily member 22 OS=Mus musculus OX=10090 GN=Tnfrsf22 PE=2 SV=3
1155	1411	Q8VE33	44.18	4	1	1	1		42318	Ganglioside-induced differentiation-associated protein 1-like 1 OS=Mus musculus OX=10090 GN=Gdap1l1 PE=1 SV=1
875	908	Q61316	43.83	2	1	1	1		94133	Heat shock 70 kDa protein 4 OS=Mus musculus OX=10090 GN=Hspa4 PE=1 SV=1
738	814	Q69ZA1	43.82	2	2	1	2		164552	Cyclin-dependent kinase 13 OS=Mus musculus OX=10090 GN=Cdk13 PE=1 SV=3
1156	1413	Q80UZ2	43.77	1	1	1	1		79559	Protein SDA1 homolog OS=Mus musculus OX=10090 GN=Sdad1 PE=1 SV=1
907	1076	Q9EQH3	43.63	2	1	1	1		91713	Vacuolar protein sorting-associated protein 35 OS=Mus musculus OX=10090 GN=Vps35 PE=1 SV=1
726	1231	A2A9R3	43.57	2	1	1	2	Carbamidomethylation	60923	Melanoma-associated antigen B4 OS=Mus musculus OX=10090 GN=Mageb4 PE=1 SV=1
924	1019	P46660	43.33	2	1	1	1		55383	Alpha-internexin OS=Mus musculus OX=10090 GN=Ina PE=1 SV=3
984	1141	Q6PDG5	43.19	1	1	1	1		132604	SWI/SNF complex subunit SMARCC2 OS=Mus musculus OX=10090 GN=Smarcc2 PE=1 SV=2
1030	1172	P14231	43.19	4	1	1	1		33344	Sodium/potassium-transporting ATPase subunit beta-2 OS=Mus musculus OX=10090 GN=Atp1b2 PE=1 SV=2
1157	1414	Q9Z1Z2	43.08	5	1	1	1		38442	Serine-threonine kinase receptor-associated protein OS=Mus musculus OX=10090 GN=Strap PE=1 SV=2
955	914	Q9JMG7	42.9	7	1	1	1		22431	Hepatoma-derived growth factor-related protein 3 OS=Mus musculus OX=10090 GN=Hdgfl3 PE=1 SV=2
900	989	A2AG50	42.81	2	1	1	1		86050	MAP7 domain-containing protein 2 OS=Mus musculus OX=10090 GN=Map7d2 PE=1 SV=1
1058	1257	Q3TDK6	42.77	4	1	1	1	Acetylation (Protein N-term)	32100	Protein rogdi homolog OS=Mus musculus OX=10090 GN=Rogdi PE=1 SV=2
1043	1226	Q9QXS6	42.68	2	1	1	1		77287	Drebrin OS=Mus musculus OX=10090 GN=Dbn1 PE=1 SV=4
962	968	P62196	42.62	3	1	1	1		45626	26S proteasome regulatory subunit 8 OS=Mus musculus OX=10090 GN=Psmc5 PE=1 SV=1
1160	1425	Q8VI84	42.59	1	1	1	1		93211	Nucleolar complex protein 3 homolog OS=Mus musculus OX=10090 GN=Noc3l PE=2 SV=2
1088	1420	O70503	42.43	5	1	1	1		34742	Very-long-chain 3-oxoacyl-CoA reductase OS=Mus musculus OX=10090 GN=Hsd17b12 PE=1 SV=1
835	1131	Q11011	42.39	3	2	2	2		103325	Puromycin-sensitive aminopeptidase OS=Mus musculus OX=10090 GN=Npepps PE=1 SV=2
1062	1421	P62897	42.39	10	1	1	1		11605	Cytochrome c somatic OS=Mus musculus OX=10090 GN=Cycs PE=1 SV=2
1067	1296	Q9DBR7	42.36	1	1	1	1		114996	Protein phosphatase 1 regulatory subunit 12A OS=Mus musculus OX=10090 GN=Ppp1r12a PE=1 SV=2
1159	1422	Q6P542	42.28	1	1	1	1		94945	ATP-binding cassette sub-family F member 1 OS=Mus musculus OX=10090 GN=Abcf1 PE=1 SV=1
983	1136	Q9WVL5	42.06	1	1	1	1		108310	MORC family CW-type zinc finger protein 1 OS=Mus musculus OX=10090 GN=Morc1 PE=2 SV=1
966	1023	P59279	42.05	6	1	1	1		24198	Ras-related protein Rab-2B OS=Mus musculus OX=10090 GN=Rab2b PE=1 SV=1
966	1424	P53994	42.05	6	1	1	1		23548	Ras-related protein Rab-2A OS=Mus musculus OX=10090 GN=Rab2a PE=1 SV=1
973	1079	Q91XM9	41.85	1	1	1	1	Carbamidomethylation	94880	Disks large homolog 2 OS=Mus musculus OX=10090 GN=Dlg2 PE=1 SV=2
973	1262	Q811D0	41.85	1	1	1	1	Carbamidomethylation	100120	Disks large homolog 1 OS=Mus musculus OX=10090 GN=Dlg1 PE=1 SV=1
973	1427	P70175	41.85	1	1	1	1	Carbamidomethylation	93482	Disks large homolog 3 OS=Mus musculus OX=10090 GN=Dlg3 PE=1 SV=1
836	1151	Q80UG6	41.8	13	2	2	2	Carbamidomethylation	17496	ALK and LTK ligand 2 OS=Mus musculus OX=10090 GN=Alkal2 PE=2 SV=3
575	1102	P54099	41.77	1	1	1	3		136757	DNA polymerase subunit gamma-1 OS=Mus musculus OX=10090 GN=Polg PE=1 SV=3
970	1042	Q6A068	41.76	1	1	1	1		92190	Cell division cycle 5-like protein OS=Mus musculus OX=10090 GN=Cdc5l PE=1 SV=2
1072	1312	Q00780	41.72	1	1	1	1		73607	Collagen alpha-1(VIII) chain OS=Mus musculus OX=10090 GN=Col8a1 PE=1 SV=3
1060	1263	P62245	41.69	7	1	1	1		14840	40S ribosomal protein S15a OS=Mus musculus OX=10090 GN=Rps15a PE=1 SV=2
885	1059	Q80Y24	41.3	1	1	1	1		95781	Prickle-like protein 2 OS=Mus musculus OX=10090 GN=Prickle2 PE=1 SV=3
1167	1441	Q06185	41.27	10	1	1	1		8236	ATP synthase subunit e mitochondrial OS=Mus musculus OX=10090 GN=Atp5me PE=1 SV=2
958	919	Q9WV55	41.11	11	1	1	1		27855	Vesicle-associated membrane protein-associated protein A OS=Mus musculus OX=10090 GN=Vapa PE=1 SV=2
884	1052	Q80YX1	41.1	0	1	1	1		231805	Tenascin OS=Mus musculus OX=10090 GN=Tnc PE=1 SV=1
1161	1431	O35129	40.97	4	1	1	1		33296	Prohibitin-2 OS=Mus musculus OX=10090 GN=Phb2 PE=1 SV=1
1162	1432	Q8VBV7	40.97	7	1	1	1		23256	COP9 signalosome complex subunit 8 OS=Mus musculus OX=10090 GN=Cops8 PE=1 SV=1
976	1103	Q0P678	40.95	2	1	1	1		105694	Zinc finger CCCH domain-containing protein 18 OS=Mus musculus OX=10090 GN=Zc3h18 PE=1 SV=1
803	1067	Q922V4	40.92	11	2	2	2	Carbamidomethylation	56938	Pleiotropic regulator 1 OS=Mus musculus OX=10090 GN=Plrg1 PE=1 SV=1
1163	1434	G3X9C2	40.83	4	1	1	1		30408	F-box only protein 50 OS=Mus musculus OX=10090 GN=Nccrp1 PE=1 SV=2
975	1101	Q9R1C7	40.77	1	1	1	1		108481	Pre-mRNA-processing factor 40 homolog A OS=Mus musculus OX=10090 GN=Prpf40a PE=1 SV=1
1170	1452	Q8BG39	40.65	1	1	1	1		77457	Synaptic vesicle glycoprotein 2B OS=Mus musculus OX=10090 GN=Sv2b PE=1 SV=1
1165	1437	P12658	40.64	3	1	1	1		29994	Calbindin OS=Mus musculus OX=10090 GN=Calb1 PE=1 SV=2
619	1266	Q9JLF7	40.56	1	1	1	3	Carbamidomethylation	97627	Toll-like receptor 5 OS=Mus musculus OX=10090 GN=Tlr5 PE=1 SV=1
1164	1436	Q9D1J3	40.51	5	1	1	1		23533	SAP domain-containing ribonucleoprotein OS=Mus musculus OX=10090 GN=Sarnp PE=1 SV=3
928	1072	Q5F2E8	40.51	1	1	1	1	Carbamidomethylation	116050	Serine/threonine-protein kinase TAO1 OS=Mus musculus OX=10090 GN=Taok1 PE=1 SV=1
864	1031	Q64521	40.26	2	1	1	1		80954	Glycerol-3-phosphate dehydrogenase mitochondrial OS=Mus musculus OX=10090 GN=Gpd2 PE=1 SV=2
876	1025	Q9Z0R4	40.26	1	1	1	1		194296	Intersectin-1 OS=Mus musculus OX=10090 GN=Itsn1 PE=1 SV=2
1166	1439	P11152	40.2	4	1	1	1		53109	Lipoprotein lipase OS=Mus musculus OX=10090 GN=Lpl PE=1 SV=3
1045	1229	P11591	40.03	6	1	1	1		20933	Major urinary protein 5 OS=Mus musculus OX=10090 GN=Mup5 PE=2 SV=2
1045	1282	P02762	40.03	6	1	1	1		20649	Major urinary protein 6 OS=Mus musculus OX=10090 GN=Mup6 PE=1 SV=2
1045	1283	P11589	40.03	6	1	1	1		20664	Major urinary protein 2 OS=Mus musculus OX=10090 GN=Mup2 PE=1 SV=1
1045	1284	P11588	40.03	6	1	1	1		20648	Major urinary protein 1 OS=Mus musculus OX=10090 GN=Mup1 PE=1 SV=1
1045	1285	A2BIM8	40.03	6	1	1	1		20763	Major urinary protein 18 OS=Mus musculus OX=10090 GN=Mup18 PE=3 SV=1
1045	1286	P04938	40.03	6	1	1	1		20763	Major urinary protein 11 OS=Mus musculus OX=10090 GN=Mup11 PE=1 SV=2
1045	1440	B5X0G2	40.03	6	1	1	1		20638	Major urinary protein 17 OS=Mus musculus OX=10090 GN=Mup17 PE=2 SV=2
969	1029	P54775	39.83	4	1	1	1		47408	26S proteasome regulatory subunit 6B OS=Mus musculus OX=10090 GN=Psmc4 PE=1 SV=2
804	1196	O09061	39.72	10	2	2	2		26372	Proteasome subunit beta type-1 OS=Mus musculus OX=10090 GN=Psmb1 PE=1 SV=1
881	752	Q4KMM3	39.59	2	1	1	1		95912	Oxidation resistance protein 1 OS=Mus musculus OX=10090 GN=Oxr1 PE=1 SV=3
910	1096	Q3UHC7	39.55	1	1	1	1	Carbamidomethylation	131726	Disabled homolog 2-interacting protein OS=Mus musculus OX=10090 GN=Dab2ip PE=1 SV=1
952	904	P19783	39.52	7	1	1	1		19530	Cytochrome c oxidase subunit 4 isoform 1 mitochondrial OS=Mus musculus OX=10090 GN=Cox4i1 PE=1 SV=2
1076	1318	Q05816	39.5	7	1	1	1		15137	Fatty acid-binding protein 5 OS=Mus musculus OX=10090 GN=Fabp5 PE=1 SV=3
1046	1230	P60335	39.21	3	1	1	1	Carbamidomethylation	37498	Poly(rC)-binding protein 1 OS=Mus musculus OX=10090 GN=Pcbp1 PE=1 SV=1
1046	1444	Q61990	39.21	3	1	1	1	Carbamidomethylation	38222	Poly(rC)-binding protein 2 OS=Mus musculus OX=10090 GN=Pcbp2 PE=1 SV=1
1046	1445	P57722	39.21	3	1	1	1	Carbamidomethylation	39294	Poly(rC)-binding protein 3 OS=Mus musculus OX=10090 GN=Pcbp3 PE=1 SV=3
1168	1443	Q8K406	39.19	3	1	1	1		61818	Leucine-rich repeat LGI family member 3 OS=Mus musculus OX=10090 GN=Lgi3 PE=1 SV=1
1050	1238	Q8K183	38.97	4	1	1	1		35015	Pyridoxal kinase OS=Mus musculus OX=10090 GN=Pdxk PE=1 SV=1
927	1065	P57784	38.81	5	1	1	1		28357	U2 small nuclear ribonucleoprotein A' OS=Mus musculus OX=10090 GN=Snrpa1 PE=1 SV=2
1028	1160	P00405	38.68	4	1	1	1		25976	Cytochrome c oxidase subunit 2 OS=Mus musculus OX=10090 GN=Mtco2 PE=1 SV=1
1038	1208	Q9DC69	38.64	3	1	1	1		42525	NADH dehydrogenase [ubiquinone] 1 alpha subcomplex subunit 9 mitochondrial OS=Mus musculus OX=10090 GN=Ndufa9 PE=1 SV=2
842	1450	Q9DBJ1	38.63	6	1	1	2		28832	Phosphoglycerate mutase 1 OS=Mus musculus OX=10090 GN=Pgam1 PE=1 SV=3
1024	1135	Q8CCF0	38.63	3	1	1	1		55430	U4/U6 small nuclear ribonucleoprotein Prp31 OS=Mus musculus OX=10090 GN=Prpf31 PE=1 SV=3
1169	1451	Q8C0E2	38.59	4	1	1	1		39125	Vacuolar protein sorting-associated protein 26B OS=Mus musculus OX=10090 GN=Vps26b PE=1 SV=1
1077	1323	Q9QUM9	38.52	5	1	1	1		27372	Proteasome subunit alpha type-6 OS=Mus musculus OX=10090 GN=Psma6 PE=1 SV=1
1063	1279	P16460	38.31	3	1	1	1	Carbamidomethylation	46585	Argininosuccinate synthase OS=Mus musculus OX=10090 GN=Ass1 PE=1 SV=1
1171	1455	Q9QZB9	38.27	6	1	1	1		20141	Dynactin subunit 5 OS=Mus musculus OX=10090 GN=Dctn5 PE=1 SV=1
1066	1293	Q812A2	38.22	1	1	1	1		124420	SLIT-ROBO Rho GTPase-activating protein 3 OS=Mus musculus OX=10090 GN=Srgap3 PE=1 SV=1
1172	1457	Q9DCT2	37.97	6	1	1	1		30149	NADH dehydrogenase [ubiquinone] iron-sulfur protein 3 mitochondrial OS=Mus musculus OX=10090 GN=Ndufs3 PE=1 SV=2
1075	1317	Q5RJG1	37.63	2	1	1	1		80077	Nucleolar protein 10 OS=Mus musculus OX=10090 GN=Nol10 PE=2 SV=1
968	1027	Q6ZWX6	37.37	4	1	1	1		36108	Eukaryotic translation initiation factor 2 subunit 1 OS=Mus musculus OX=10090 GN=Eif2s1 PE=1 SV=3
920	932	Q9WTM5	37.31	2	1	1	1	Carbamidomethylation	51113	RuvB-like 2 OS=Mus musculus OX=10090 GN=Ruvbl2 PE=1 SV=3
812	1460	P43029	37.27	6	1	1	2		47891	Growth/differentiation factor 7 OS=Mus musculus OX=10090 GN=Gdf7 PE=2 SV=2
1173	1462	O54724	37	3	1	1	1		43954	Caveolae-associated protein 1 OS=Mus musculus OX=10090 GN=Cavin1 PE=1 SV=1
1021	1063	Q9DAW6	36.96	2	1	1	1	Carbamidomethylation	58370	U4/U6 small nuclear ribonucleoprotein Prp4 OS=Mus musculus OX=10090 GN=Prpf4 PE=1 SV=1
1174	1463	Q9DCH4	36.92	5	1	1	1		37984	Eukaryotic translation initiation factor 3 subunit F OS=Mus musculus OX=10090 GN=Eif3f PE=1 SV=2
356	1108	P79457	36.76	2	1	1	7		136737	Histone demethylase UTY OS=Mus musculus OX=10090 GN=Uty PE=1 SV=2
1175	1471	P12787	36.69	6	1	1	1		16101	Cytochrome c oxidase subunit 5A mitochondrial OS=Mus musculus OX=10090 GN=Cox5a PE=1 SV=2
1071	1309	O35526	36.68	5	1	1	1		33054	Syntaxin-1A OS=Mus musculus OX=10090 GN=Stx1a PE=1 SV=3
899	984	Q99P72	36.53	1	1	1	1		126613	Reticulon-4 OS=Mus musculus OX=10090 GN=Rtn4 PE=1 SV=2
1029	1171	Q8K003	36.34	16	1	1	1		7066	Translation machinery-associated protein 7 OS=Mus musculus OX=10090 GN=Tma7 PE=3 SV=1
1078	1327	Q9EST1	36.29	2	1	1	1		49593	Gasdermin-A OS=Mus musculus OX=10090 GN=Gsdma PE=2 SV=1
1176	1473	Q9D3A8	36.27	2	1	1	1	Carbamidomethylation	55873	Carboxyl-terminal PDZ ligand of neuronal nitric oxide synthase protein OS=Mus musculus OX=10090 GN=Nos1ap PE=1 SV=3
1015	1032	Q8BP47	36.23	2	1	1	1	Carbamidomethylation	64279	Asparagine--tRNA ligase cytoplasmic OS=Mus musculus OX=10090 GN=NARS1 PE=1 SV=2
1177	1477	Q9JI13	36.12	2	1	1	1		53399	Something about silencing protein 10 OS=Mus musculus OX=10090 GN=Utp3 PE=1 SV=1
709	993	Q9JJF3	36.07	1	1	1	2		67557	Ribosomal oxygenase 1 OS=Mus musculus OX=10090 GN=Riox1 PE=1 SV=2
1001	1313	Q7TPC1	35.94	2	1	1	1		54313	Corneodesmosin OS=Mus musculus OX=10090 GN=Cdsn PE=2 SV=2
1179	1482	Q9CPW3	35.8	7	1	1	1		15422	39S ribosomal protein L54 mitochondrial OS=Mus musculus OX=10090 GN=Mrpl54 PE=1 SV=1
979	1112	O88712	35.76	2	1	1	1		47745	C-terminal-binding protein 1 OS=Mus musculus OX=10090 GN=Ctbp1 PE=1 SV=2
1178	1481	Q3TC72	35.75	5	1	1	1	Carbamidomethylation	34690	Fumarylacetoacetate hydrolase domain-containing protein 2A OS=Mus musculus OX=10090 GN=Fahd2 PE=1 SV=1
999	1272	P09470	35.72	1	1	1	1		150918	Angiotensin-converting enzyme OS=Mus musculus OX=10090 GN=Ace PE=1 SV=3
965	1017	O70325	35.69	7	1	1	1		22229	Phospholipid hydroperoxide glutathione peroxidase OS=Mus musculus OX=10090 GN=Gpx4 PE=1 SV=4
988	1154	Q6ZQ38	35.65	1	1	1	1		136331	Cullin-associated NEDD8-dissociated protein 1 OS=Mus musculus OX=10090 GN=Cand1 PE=1 SV=2
1180	1483	Q9D898	35.61	8	1	1	1		16980	Actin-related protein 2/3 complex subunit 5-like protein OS=Mus musculus OX=10090 GN=Arpc5l PE=1 SV=1
1181	1485	P61290	35.54	6	1	1	1		29506	Proteasome activator complex subunit 3 OS=Mus musculus OX=10090 GN=Psme3 PE=1 SV=1
1097	1487	Q6ZWY3	35.52	10	1	1	1	Carbamidomethylation	9477	40S ribosomal protein S27-like OS=Mus musculus OX=10090 GN=Rps27l PE=1 SV=3
1097	1488	Q6ZWU9	35.52	10	1	1	1	Carbamidomethylation	9461	40S ribosomal protein S27 OS=Mus musculus OX=10090 GN=Rps27 PE=1 SV=3
896	895	Q8BGU2	35.51	9	2	1	2		24051	Cerebellin-2 OS=Mus musculus OX=10090 GN=Cbln2 PE=1 SV=1
1186	1506	P84075	35.28	4	1	1	1		22427	Neuron-specific calcium-binding protein hippocalcin OS=Mus musculus OX=10090 GN=Hpca PE=1 SV=2
1186	1507	Q91X97	35.28	4	1	1	1		22245	Neurocalcin-delta OS=Mus musculus OX=10090 GN=Ncald PE=1 SV=4
1186	1508	P62748	35.28	4	1	1	1		22338	Hippocalcin-like protein 1 OS=Mus musculus OX=10090 GN=Hpcal1 PE=1 SV=2
1184	1493	Q6PEB6	35.08	4	1	1	1	Carbamidomethylation	26032	MOB-like protein phocein OS=Mus musculus OX=10090 GN=Mob4 PE=1 SV=1
1183	1492	Q3US16	35.06	4	1	1	1		40635	Transcription elongation factor A N-terminal and central domain-containing protein OS=Mus musculus OX=10090 GN=Tceanc PE=2 SV=1
986	1148	Q8BJH1	35.06	4	1	1	1		35152	Zinc finger C2HC domain-containing protein 1A OS=Mus musculus OX=10090 GN=Zc2hc1a PE=1 SV=1
964	986	Q6PH08	34.92	1	1	1	1		110639	ERC protein 2 OS=Mus musculus OX=10090 GN=Erc2 PE=1 SV=2
1048	1233	Q8C0M9	34.85	4	1	1	1	Carbamidomethylation	33950	Isoaspartyl peptidase/L-asparaginase OS=Mus musculus OX=10090 GN=Asrgl1 PE=1 SV=1
997	1216	Q9Z140	34.72	3	1	1	1		61781	Copine-6 OS=Mus musculus OX=10090 GN=Cpne6 PE=1 SV=1
1185	1496	Q925I1	34.7	2	1	1	1		66742	ATPase family AAA domain-containing protein 3 OS=Mus musculus OX=10090 GN=Atad3 PE=1 SV=1
1000	1297	Q9CQD1	34.59	5	1	1	1		23599	Ras-related protein Rab-5A OS=Mus musculus OX=10090 GN=Rab5a PE=1 SV=1
1000	1502	P61021	34.59	5	1	1	1		23707	Ras-related protein Rab-5B OS=Mus musculus OX=10090 GN=Rab5b PE=1 SV=1
1000	1503	P35278	34.59	5	1	1	1		23412	Ras-related protein Rab-5C OS=Mus musculus OX=10090 GN=Rab5c PE=1 SV=2
1187	1509	Q9JMD0	34.26	3	1	1	1	Carbamidomethylation	52793	BUB3-interacting and GLEBS motif-containing protein ZNF207 OS=Mus musculus OX=10090 GN=Znf207 PE=1 SV=1
1074	1315	Q99JY8	34.13	4	1	1	1		35216	Phospholipid phosphatase 3 OS=Mus musculus OX=10090 GN=Plpp3 PE=1 SV=1
982	1123	P99027	34.12	10	1	1	1		11651	60S acidic ribosomal protein P2 OS=Mus musculus OX=10090 GN=Rplp2 PE=1 SV=3
989	1156	Q91WG7	34.07	2	1	1	1		88523	Diacylglycerol kinase gamma OS=Mus musculus OX=10090 GN=Dgkg PE=1 SV=1
935	1183	Q9QZS7	34.06	1	1	1	1		136336	Nephrin OS=Mus musculus OX=10090 GN=Nphs1 PE=1 SV=2
1032	1178	Q9JII5	33.99	4	1	1	1	Carbamidomethylation	43214	DAZ-associated protein 1 OS=Mus musculus OX=10090 GN=Dazap1 PE=1 SV=2
956	915	Q9Z108	33.92	2	1	1	1		53925	Double-stranded RNA-binding protein Staufen homolog 1 OS=Mus musculus OX=10090 GN=Stau1 PE=1 SV=1
1084	1390	Q80U49	33.78	1	1	1	1		170820	Centrosomal protein of 170 kDa protein B OS=Mus musculus OX=10090 GN=Cep170b PE=1 SV=2
1188	1518	Q64012	33.68	4	1	1	1	Carbamidomethylation	33188	RNA-binding protein Raly OS=Mus musculus OX=10090 GN=Raly PE=1 SV=3
1189	1519	Q9D7G0	33.67	4	1	1	1	Carbamidomethylation	34834	Ribose-phosphate pyrophosphokinase 1 OS=Mus musculus OX=10090 GN=Prps1 PE=1 SV=4
1189	1520	Q9CS42	33.67	4	1	1	1	Carbamidomethylation	34786	Ribose-phosphate pyrophosphokinase 2 OS=Mus musculus OX=10090 GN=Prps2 PE=1 SV=4
863	1020	Q91ZX7	33.56	0	1	1	1		504745	Prolow-density lipoprotein receptor-related protein 1 OS=Mus musculus OX=10090 GN=Lrp1 PE=1 SV=1
1033	1187	Q922S4	33.56	1	1	1	1	Carbamidomethylation	105619	cGMP-dependent 3' 5'-cyclic phosphodiesterase OS=Mus musculus OX=10090 GN=Pde2a PE=1 SV=4
1190	1521	P70296	33.44	14	1	1	1		20830	Phosphatidylethanolamine-binding protein 1 OS=Mus musculus OX=10090 GN=Pebp1 PE=1 SV=3
1191	1523	Q80TL4	33.3	3	1	1	1		45223	PHD finger protein 24 OS=Mus musculus OX=10090 GN=Phf24 PE=1 SV=2
1081	1343	P63080	33.29	4	1	1	1		54166	Gamma-aminobutyric acid receptor subunit beta-3 OS=Mus musculus OX=10090 GN=Gabrb3 PE=1 SV=1
1081	1524	P50571	33.29	4	1	1	1		54100	Gamma-aminobutyric acid receptor subunit beta-1 OS=Mus musculus OX=10090 GN=Gabrb1 PE=1 SV=1
1081	1525	P63137	33.29	3	1	1	1		59197	Gamma-aminobutyric acid receptor subunit beta-2 OS=Mus musculus OX=10090 GN=Gabrb2 PE=1 SV=2
911	1107	Q60864	33.29	2	1	1	1		62582	Stress-induced-phosphoprotein 1 OS=Mus musculus OX=10090 GN=Stip1 PE=1 SV=1
502	880	Q91ZU6	33.26	0	1	1	4	Carbamidomethylation	834234	Dystonin OS=Mus musculus OX=10090 GN=Dst PE=1 SV=2
773	1332	Q8R5H1	33.19	1	1	1	2		112325	Ubiquitin carboxyl-terminal hydrolase 15 OS=Mus musculus OX=10090 GN=Usp15 PE=1 SV=1
912	1118	P11276	33.08	1	1	1	1	Carbamidomethylation	272536	Fibronectin OS=Mus musculus OX=10090 GN=Fn1 PE=1 SV=4
985	1143	P61329	33.05	7	1	1	1	Carbamidomethylation	27399	Fibroblast growth factor 12 OS=Mus musculus OX=10090 GN=Fgf12 PE=1 SV=1
1192	1526	P57746	32.91	6	1	1	1		28369	V-type proton ATPase subunit D OS=Mus musculus OX=10090 GN=Atp6v1d PE=1 SV=1
1193	1527	Q8VHI6	32.84	4	1	1	1		55204	Wiskott-Aldrich syndrome protein family member 3 OS=Mus musculus OX=10090 GN=Wasf3 PE=1 SV=1
1194	1528	Q80Y14	32.83	9	1	1	1		16292	Glutaredoxin-related protein 5 mitochondrial OS=Mus musculus OX=10090 GN=Glrx5 PE=1 SV=2
919	916	P13595	32.69	1	1	1	1		119427	Neural cell adhesion molecule 1 OS=Mus musculus OX=10090 GN=Ncam1 PE=1 SV=3
1196	1533	Q3U9G9	32.68	2	1	1	1		71440	Delta(14)-sterol reductase LBR OS=Mus musculus OX=10090 GN=Lbr PE=1 SV=2
1083	1388	Q61644	32.45	3	1	1	1		50575	Protein kinase C and casein kinase substrate in neurons protein 1 OS=Mus musculus OX=10090 GN=Pacsin1 PE=1 SV=1

## Sheet: Flag-tag(1612)
Protein Group	Protein ID	Accession	-10lgP	Coverage (%)	#Peptides	#Unique	#Spec FLAG	PTM	Avg. Mass	Description
1	110	P01867	670.52	83	302	263	3867	Carbamidomethylation; Acetylation (Protein N-term); Oxidation (M)	44259	Ig gamma-2B chain C region OS=Mus musculus OX=10090 GN=Igh-3 PE=1 SV=3
5	729	P01863	545.47	94	133	43	1063	Carbamidomethylation; Acetylation (Protein N-term); Oxidation (M)	36389	Ig gamma-2A chain C region A allele OS=Mus musculus OX=10090 GN=Ighg PE=1 SV=1
5	728	P01865	545.47	78	133	43	1063	Carbamidomethylation; Acetylation (Protein N-term); Oxidation (M)	43949	Ig gamma-2A chain C region membrane-bound form OS=Mus musculus OX=10090 GN=Igh-1a PE=1 SV=3
3	300	P01837	541.9	100	115	113	1933	Carbamidomethylation; Acetylation (Protein N-term); Oxidation (M)	11934	Immunoglobulin kappa constant OS=Mus musculus OX=10090 GN=Igkc PE=1 SV=2
7	111	P01872	513.45	84	103	103	588	Carbamidomethylation; Oxidation (M)	49972	Immunoglobulin heavy constant mu OS=Mus musculus OX=10090 GN=Ighm PE=1 SV=2
9	166	P01868	485.74	85	85	81	538	Carbamidomethylation; Oxidation (M)	35705	Ig gamma-1 chain C region secreted form OS=Mus musculus OX=10090 GN=Ighg1 PE=1 SV=1
9	167	P01869	485.74	70	85	81	538	Carbamidomethylation; Oxidation (M)	43387	Ig gamma-1 chain C region membrane-bound form OS=Mus musculus OX=10090 GN=Ighg1 PE=1 SV=2
11	139	P03987	471.24	70	93	79	427	Carbamidomethylation; Acetylation (Protein N-term); Oxidation (M)	43929	Ig gamma-3 chain C region OS=Mus musculus OX=10090 PE=1 SV=2
8	323	P01864	453.01	55	56	7	556	Carbamidomethylation; Oxidation (M)	36596	Ig gamma-2A chain C region secreted form OS=Mus musculus OX=10090 PE=1 SV=1
23	28	Q68FD5	420.18	56	84	84	185	Carbamidomethylation; Oxidation (M)	191555	Clathrin heavy chain 1 OS=Mus musculus OX=10090 GN=Cltc PE=1 SV=3
27	31	P16546	407.45	54	113	113	171	Carbamidomethylation	284596	Spectrin alpha chain non-erythrocytic 1 OS=Mus musculus OX=10090 GN=Sptan1 PE=1 SV=4
24	34	Q9QYR6	404.71	44	89	84	177	Carbamidomethylation	300139	Microtubule-associated protein 1A OS=Mus musculus OX=10090 GN=Map1a PE=1 SV=2
22	11	Q9D6F9	400.41	78	40	6	186	Carbamidomethylation; Oxidation (M)	49586	Tubulin beta-4A chain OS=Mus musculus OX=10090 GN=Tubb4a PE=1 SV=3
15	740	P84751	400.03	81	67	16	324	Carbamidomethylation	25350	Ig heavy chain Mem5 (Fragment) OS=Mus musculus OX=10090 PE=1 SV=1
33	1607	P01027	398.55	52	76	75	134	Carbamidomethylation; Oxidation (M)	186483	Complement C3 OS=Mus musculus OX=10090 GN=C3 PE=1 SV=3
43	48	P14873	398.43	37	70	65	115	Carbamidomethylation; Acetylation (Protein N-term); Oxidation (M)	270252	Microtubule-associated protein 1B OS=Mus musculus OX=10090 GN=Map1b PE=1 SV=2
20	17	P99024	397.93	78	42	6	190	Carbamidomethylation; Oxidation (M)	49671	Tubulin beta-5 chain OS=Mus musculus OX=10090 GN=Tubb5 PE=1 SV=1
21	12	P68372	397.76	77	40	1	187	Carbamidomethylation; Oxidation (M)	49831	Tubulin beta-4B chain OS=Mus musculus OX=10090 GN=Tubb4b PE=1 SV=1
39	46	P28798	396.7	44	35	35	120	Carbamidomethylation; Oxidation (M)	63458	Progranulin OS=Mus musculus OX=10090 GN=Grn PE=1 SV=2
18	14	Q7TMM9	391.26	77	42	1	201	Carbamidomethylation; Oxidation (M)	49907	Tubulin beta-2A chain OS=Mus musculus OX=10090 GN=Tubb2a PE=1 SV=1
19	15	Q9CWF2	390.66	77	42	1	199	Carbamidomethylation; Oxidation (M)	49953	Tubulin beta-2B chain OS=Mus musculus OX=10090 GN=Tubb2b PE=1 SV=1
10	200	P14106	388.6	47	45	45	517	Carbamidomethylation; Oxidation (M)	26717	Complement C1q subcomponent subunit B OS=Mus musculus OX=10090 GN=C1qb PE=1 SV=2
32	32	Q62261	381.67	49	94	93	137	Carbamidomethylation	274221	Spectrin beta chain non-erythrocytic 1 OS=Mus musculus OX=10090 GN=Sptbn1 PE=1 SV=2
34	9	P68369	379.58	82	40	1	131	Carbamidomethylation; Oxidation (M)	50136	Tubulin alpha-1A chain OS=Mus musculus OX=10090 GN=Tuba1a PE=1 SV=1
36	18	P68373	375.21	82	39	1	126	Carbamidomethylation; Oxidation (M)	49909	Tubulin alpha-1C chain OS=Mus musculus OX=10090 GN=Tuba1c PE=1 SV=1
60	10	Q8BYI9	368.72	42	42	42	91	Carbamidomethylation; Oxidation (M)	149589	Tenascin-R OS=Mus musculus OX=10090 GN=Tnr PE=1 SV=2
38	16	P68368	366.97	79	37	4	122	Carbamidomethylation; Oxidation (M)	49924	Tubulin alpha-4A chain OS=Mus musculus OX=10090 GN=Tuba4a PE=1 SV=1
49	90	P07724	359.13	71	40	37	105	Carbamidomethylation; Oxidation (M)	68693	Albumin OS=Mus musculus OX=10090 GN=Alb PE=1 SV=3
76	63	P17427	358.58	51	42	31	81	Carbamidomethylation	104016	AP-2 complex subunit alpha-2 OS=Mus musculus OX=10090 GN=Ap2a2 PE=1 SV=2
6	1129	P01630	358.56	96	49	37	799	Carbamidomethylation; Acetylation (Protein N-term); Oxidation (M)	12496	Ig kappa chain V-II region 7S34.1 OS=Mus musculus OX=10090 PE=1 SV=1
52	56	P20357	357.34	31	47	47	98	Carbamidomethylation	199130	Microtubule-associated protein 2 OS=Mus musculus OX=10090 GN=Map2 PE=1 SV=2
30	24	P60710	357.06	82	34	1	139	Carbamidomethylation; Acetylation (Protein N-term); Oxidation (M)	41737	Actin cytoplasmic 1 OS=Mus musculus OX=10090 GN=Actb PE=1 SV=1
31	29	P63260	356.48	82	34	1	138	Carbamidomethylation; Acetylation (Protein N-term); Oxidation (M)	41793	Actin cytoplasmic 2 OS=Mus musculus OX=10090 GN=Actg1 PE=1 SV=1
78	33	Q6PIC6	354.91	47	38	22	80	Carbamidomethylation; Oxidation (M)	111691	Sodium/potassium-transporting ATPase subunit alpha-3 OS=Mus musculus OX=10090 GN=Atp1a3 PE=1 SV=1
82	66	Q9ER58	351.87	54	26	26	78	Carbamidomethylation; Oxidation (M)	46863	Testican-2 OS=Mus musculus OX=10090 GN=Spock2 PE=1 SV=1
79	60	P17426	346.65	51	47	36	80	Carbamidomethylation; Oxidation (M)	107664	AP-2 complex subunit alpha-1 OS=Mus musculus OX=10090 GN=Ap2a1 PE=1 SV=1
70	39	Q7TSJ2	342.39	58	45	45	82	Carbamidomethylation; Oxidation (M)	96450	Microtubule-associated protein 6 OS=Mus musculus OX=10090 GN=Map6 PE=1 SV=2
103	57	P11798	342.16	64	26	18	65	Carbamidomethylation; Oxidation (M)	54115	Calcium/calmodulin-dependent protein kinase type II subunit alpha OS=Mus musculus OX=10090 GN=Camk2a PE=1 SV=2
29	25	Q9ERD7	340.4	72	34	10	141	Carbamidomethylation; Oxidation (M)	50419	Tubulin beta-3 chain OS=Mus musculus OX=10090 GN=Tubb3 PE=1 SV=1
12	259	P04370	338.03	39	39	39	401	Oxidation (M)	27168	Myelin basic protein OS=Mus musculus OX=10090 GN=Mbp PE=1 SV=2
57	67	Q9DBG3	337.27	52	47	25	96	Carbamidomethylation; Oxidation (M)	104583	AP-2 complex subunit beta OS=Mus musculus OX=10090 GN=Ap2b1 PE=1 SV=1
61	27	P63017	336.57	58	33	21	90	Carbamidomethylation; Oxidation (M)	70871	Heat shock cognate 71 kDa protein OS=Mus musculus OX=10090 GN=Hspa8 PE=1 SV=1
53	71	P16858	334.59	67	24	24	98	Carbamidomethylation; Oxidation (M)	35810	Glyceraldehyde-3-phosphate dehydrogenase OS=Mus musculus OX=10090 GN=Gapdh PE=1 SV=2
28	303	Q02105	329.74	61	34	34	160	Carbamidomethylation; Oxidation (M)	25992	Complement C1q subcomponent subunit C OS=Mus musculus OX=10090 GN=C1qc PE=1 SV=2
56	1339	Q9QWK4	328.05	58	23	23	96	Carbamidomethylation; Oxidation (M)	38863	CD5 antigen-like OS=Mus musculus OX=10090 GN=Cd5l PE=1 SV=3
25	129	P98086	326.91	45	39	39	178	Carbamidomethylation; Oxidation (M)	25974	Complement C1q subcomponent subunit A OS=Mus musculus OX=10090 GN=C1qa PE=1 SV=2
83	79	Q8VEK3	325.93	43	33	33	74	Carbamidomethylation; Oxidation (M)	87918	Heterogeneous nuclear ribonucleoprotein U OS=Mus musculus OX=10090 GN=Hnrnpu PE=1 SV=1
73	80	P11499	324.19	51	36	20	81	Carbamidomethylation; Oxidation (M)	83281	Heat shock protein HSP 90-beta OS=Mus musculus OX=10090 GN=Hsp90ab1 PE=1 SV=3
87	30	O08553	323.82	66	29	24	72	Carbamidomethylation; Oxidation (M)	62278	Dihydropyrimidinase-related protein 2 OS=Mus musculus OX=10090 GN=Dpysl2 PE=1 SV=2
48	191	P63276	322.42	67	24	24	106	Carbamidomethylation; Oxidation (M)	15524	40S ribosomal protein S17 OS=Mus musculus OX=10090 GN=Rps17 PE=1 SV=2
97	49	P63318	318.09	59	31	29	66	Carbamidomethylation	78358	Protein kinase C gamma type OS=Mus musculus OX=10090 GN=Prkcg PE=1 SV=1
50	51	Q7TNC4	317.64	51	23	16	105	Carbamidomethylation; Oxidation (M)	46583	Putative RNA-binding protein Luc7-like 2 OS=Mus musculus OX=10090 GN=Luc7l2 PE=1 SV=1
81	85	P16330	317.16	67	27	27	79	Carbamidomethylation; Oxidation (M)	47123	2' 3'-cyclic-nucleotide 3'-phosphodiesterase OS=Mus musculus OX=10090 GN=Cnp PE=1 SV=3
110	40	Q6PIE5	316.68	35	31	14	62	Carbamidomethylation; Oxidation (M)	112217	Sodium/potassium-transporting ATPase subunit alpha-2 OS=Mus musculus OX=10090 GN=Atp1a2 PE=1 SV=1
91	524	P01844	314.76	86	16	4	69	Carbamidomethylation; Oxidation (M)	11255	Ig lambda-2 chain C region OS=Mus musculus OX=10090 GN=Iglc2 PE=1 SV=1
99	22	Q9WV92	313.49	45	37	30	65	Carbamidomethylation; Oxidation (M)	103338	Band 4.1-like protein 3 OS=Mus musculus OX=10090 GN=Epb41l3 PE=1 SV=1
71	14599	P56942	311.68	64	21	21	82	Carbamidomethylation; Oxidation (M)	18516	Pro-MCH OS=Mus musculus OX=10090 GN=Pmch PE=1 SV=2
102	91	Q9D8E6	309.84	49	27	27	65	Carbamidomethylation; Oxidation (M)	47154	60S ribosomal protein L4 OS=Mus musculus OX=10090 GN=Rpl4 PE=1 SV=3
96	187	P27659	309.83	43	24	24	67	Carbamidomethylation; Oxidation (M)	46110	60S ribosomal protein L3 OS=Mus musculus OX=10090 GN=Rpl3 PE=1 SV=3
128	68	Q8VDN2	309.13	34	29	16	52	Carbamidomethylation; Oxidation (M)	112982	Sodium/potassium-transporting ATPase subunit alpha-1 OS=Mus musculus OX=10090 GN=Atp1a1 PE=1 SV=1
44	384	P62843	309.11	70	20	20	114	Oxidation (M)	17040	40S ribosomal protein S15 OS=Mus musculus OX=10090 GN=Rps15 PE=1 SV=2
150	38	P17182	308.61	61	20	14	47	Carbamidomethylation; Oxidation (M)	47141	Alpha-enolase OS=Mus musculus OX=10090 GN=Eno1 PE=1 SV=3
115	120	Q60875	307.96	43	38	38	58	Carbamidomethylation; Oxidation (M)	111974	Rho guanine nucleotide exchange factor 2 OS=Mus musculus OX=10090 GN=Arhgef2 PE=1 SV=4
65	601	P01756	307.34	70	19	5	85	Carbamidomethylation; Oxidation (M)	12983	Ig heavy chain V region MOPC 104E OS=Mus musculus OX=10090 PE=1 SV=1
65	602	P01757	307.34	70	19	5	85	Carbamidomethylation; Oxidation (M)	13025	Ig heavy chain V region J558 OS=Mus musculus OX=10090 PE=1 SV=1
142	188	Q8BG05	306.45	52	25	22	50	Carbamidomethylation; Acetylation (Protein N-term); Oxidation (M)	39652	Heterogeneous nuclear ribonucleoprotein A3 OS=Mus musculus OX=10090 GN=Hnrnpa3 PE=1 SV=1
89	123	P62702	306.21	61	22	22	70	Carbamidomethylation; Oxidation (M)	29598	40S ribosomal protein S4 X isoform OS=Mus musculus OX=10090 GN=Rps4x PE=1 SV=2
106	705	P01845	306.07	89	16	4	64	Carbamidomethylation	11371	Ig lambda-3 chain C region OS=Mus musculus OX=10090 GN=Iglc3 PE=1 SV=1
101	125	P58252	304.57	49	38	37	65	Carbamidomethylation; Oxidation (M)	95314	Elongation factor 2 OS=Mus musculus OX=10090 GN=Eef2 PE=1 SV=2
64	590	P01758	303.83	69	18	6	86	Carbamidomethylation; Oxidation (M)	12972	Ig heavy chain V region 108A OS=Mus musculus OX=10090 GN=Igh-VJ558 PE=4 SV=1
98	476	P01843	301.42	81	11	11	66	Carbamidomethylation; Oxidation (M)	11575	Ig lambda-1 chain C region OS=Mus musculus OX=10090 PE=1 SV=1
74	118	P68033	301.38	44	21	3	81	Carbamidomethylation; Oxidation (M)	42019	Actin alpha cardiac muscle 1 OS=Mus musculus OX=10090 GN=Actc1 PE=1 SV=1
58	69	Q922F4	301.37	45	25	1	94	Carbamidomethylation; Oxidation (M)	50090	Tubulin beta-6 chain OS=Mus musculus OX=10090 GN=Tubb6 PE=1 SV=1
55	14612	P01787	298.05	69	16	3	97	Carbamidomethylation; Oxidation (M)	13777	Ig heavy chain V regions TEPC 15/S107/HPCM1/HPCM2/HPCM3 OS=Mus musculus OX=10090 PE=1 SV=1
55	14614	P01790	298.05	70	16	3	97	Carbamidomethylation; Oxidation (M)	13652	Ig heavy chain V region M511 OS=Mus musculus OX=10090 PE=1 SV=1
55	14615	P01788	298.05	69	16	3	97	Carbamidomethylation; Oxidation (M)	13805	Ig heavy chain V region H8 OS=Mus musculus OX=10090 PE=1 SV=1
55	14616	P01791	298.05	69	16	3	97	Carbamidomethylation; Oxidation (M)	13895	Ig heavy chain V region HPCM6 OS=Mus musculus OX=10090 PE=1 SV=1
111	52	Q62167	297.43	60	32	9	60	Carbamidomethylation; Acetylation (Protein N-term); Oxidation (M)	73102	ATP-dependent RNA helicase DDX3X OS=Mus musculus OX=10090 GN=Ddx3x PE=1 SV=3
42	588	P01801	296.41	84	19	2	117	Carbamidomethylation; Oxidation (M)	12810	Ig heavy chain V-III region J606 OS=Mus musculus OX=10090 PE=1 SV=1
88	401	P06330	296.33	72	18	4	70	Carbamidomethylation; Oxidation (M)	12934	Ig heavy chain V region AC38 205.12 OS=Mus musculus OX=10090 PE=1 SV=1
119	413	Q8R081	293.28	51	22	22	56	Carbamidomethylation; Oxidation (M)	63964	Heterogeneous nuclear ribonucleoprotein L OS=Mus musculus OX=10090 GN=Hnrnpl PE=1 SV=2
121	95	Q61656	291.02	46	28	18	56	Carbamidomethylation; Oxidation (M)	69290	Probable ATP-dependent RNA helicase DDX5 OS=Mus musculus OX=10090 GN=Ddx5 PE=1 SV=2
125	62	P39053	290.8	43	34	28	53	Carbamidomethylation; Oxidation (M)	97803	Dynamin-1 OS=Mus musculus OX=10090 GN=Dnm1 PE=1 SV=2
132	64	Q03265	290.57	52	25	25	52	Carbamidomethylation; Oxidation (M)	59753	ATP synthase subunit alpha mitochondrial OS=Mus musculus OX=10090 GN=Atp5f1a PE=1 SV=1
190	106	Q6NVF9	290.08	30	15	15	40	Carbamidomethylation; Oxidation (M)	59153	Cleavage and polyadenylation specificity factor subunit 6 OS=Mus musculus OX=10090 GN=Cpsf6 PE=1 SV=1
123	53	P56480	290.07	72	24	24	55	Oxidation (M)	56301	ATP synthase subunit beta mitochondrial OS=Mus musculus OX=10090 GN=Atp5f1b PE=1 SV=2
152	606	Q99PL5	289.8	27	34	34	46	Carbamidomethylation	172878	Ribosome-binding protein 1 OS=Mus musculus OX=10090 GN=Rrbp1 PE=1 SV=2
170	119	P52480	289.4	56	25	25	44	Carbamidomethylation; Oxidation (M)	57845	Pyruvate kinase PKM OS=Mus musculus OX=10090 GN=Pkm PE=1 SV=4
184	1026	Q61879	287.77	23	37	29	41	Carbamidomethylation	228994	Myosin-10 OS=Mus musculus OX=10090 GN=Myh10 PE=1 SV=2
118	50	Q00PI9	286.15	41	29	29	56	Carbamidomethylation; Oxidation (M)	84940	Heterogeneous nuclear ribonucleoprotein U-like protein 2 OS=Mus musculus OX=10090 GN=Hnrnpul2 PE=1 SV=2
104	77	Q61781	286.04	47	24	5	64	Carbamidomethylation; Oxidation (M)	52867	Keratin type I cytoskeletal 14 OS=Mus musculus OX=10090 GN=Krt14 PE=1 SV=2
252	354	O35295	285.77	63	12	11	30	Carbamidomethylation	33901	Transcriptional activator protein Pur-beta OS=Mus musculus OX=10090 GN=Purb PE=1 SV=3
160	44	P46460	284.67	51	35	35	45	Carbamidomethylation; Oxidation (M)	82613	Vesicle-fusing ATPase OS=Mus musculus OX=10090 GN=Nsf PE=1 SV=2
163	811	P01672	284.25	65	18	2	45		12039	Ig kappa chain V-III region PC 7940 OS=Mus musculus OX=10090 PE=1 SV=1
84	14617	P01789	283.7	68	15	2	74	Carbamidomethylation; Oxidation (M)	13626	Ig heavy chain V region M603 OS=Mus musculus OX=10090 PE=1 SV=1
148	313	P42669	283.04	66	14	14	48	Carbamidomethylation	34884	Transcriptional activator protein Pur-alpha OS=Mus musculus OX=10090 GN=Pura PE=1 SV=1
180	72	P51655	283.01	45	21	19	42	Carbamidomethylation; Oxidation (M)	62586	Glypican-4 OS=Mus musculus OX=10090 GN=Gpc4 PE=1 SV=2
175	108	Q9JLM8	281.77	43	23	22	43	Carbamidomethylation	84153	Serine/threonine-protein kinase DCLK1 OS=Mus musculus OX=10090 GN=Dclk1 PE=1 SV=1
215	23	A2ASQ1	281.69	24	30	30	35	Carbamidomethylation	207537	Agrin OS=Mus musculus OX=10090 GN=Agrn PE=1 SV=1
124	41	Q9CS84	281.19	29	36	21	53	Carbamidomethylation; Oxidation (M)	166168	Neurexin-1 OS=Mus musculus OX=10090 GN=Nrxn1 PE=1 SV=3
171	150	P10126	280.79	61	22	12	44	Carbamidomethylation; Oxidation (M)	50114	Elongation factor 1-alpha 1 OS=Mus musculus OX=10090 GN=Eef1a1 PE=1 SV=3
151	804	P01639	280.68	53	16	13	47	Oxidation (M)	14311	Ig kappa chain V-V region MOPC 41 OS=Mus musculus OX=10090 GN=Gm5571 PE=1 SV=1
177	171	P61979	280.66	51	20	20	43	Carbamidomethylation; Acetylation (Protein N-term)	50976	Heterogeneous nuclear ribonucleoprotein K OS=Mus musculus OX=10090 GN=Hnrnpk PE=1 SV=1
141	65	Q62095	280.38	43	26	3	50	Carbamidomethylation; Oxidation (M)	73428	ATP-dependent RNA helicase DDX3Y OS=Mus musculus OX=10090 GN=Ddx3y PE=1 SV=2
116	92	Q9QWL7	280.2	40	26	6	57	Carbamidomethylation; Oxidation (M)	48162	Keratin type I cytoskeletal 17 OS=Mus musculus OX=10090 GN=Krt17 PE=1 SV=3
178	634	P01654	278.92	95	15	2	43	Carbamidomethylation	11980	Ig kappa chain V-III region PC 2880/PC 1229 OS=Mus musculus OX=10090 PE=1 SV=1
158	670	P01660	278.4	84	17	1	46	Carbamidomethylation	12099	Ig kappa chain V-III region PC 3741/TEPC 111 OS=Mus musculus OX=10090 PE=1 SV=1
133	177	P84091	277.73	54	23	23	52	Carbamidomethylation; Oxidation (M)	49655	AP-2 complex subunit mu OS=Mus musculus OX=10090 GN=Ap2m1 PE=1 SV=1
120	113	P07901	276.3	40	28	15	56	Carbamidomethylation; Oxidation (M)	84788	Heat shock protein HSP 90-alpha OS=Mus musculus OX=10090 GN=Hsp90aa1 PE=1 SV=4
75	778	P01632	276.07	82	16	12	81	Carbamidomethylation	12717	Ig kappa chain V-I region S107A OS=Mus musculus OX=10090 GN=Igkv7-33 PE=2 SV=1
161	414	O35286	275.64	39	26	26	45	Carbamidomethylation; Oxidation (M)	91007	Pre-mRNA-splicing factor ATP-dependent RNA helicase DHX15 OS=Mus musculus OX=10090 GN=Dhx15 PE=1 SV=2
147	174	O35643	274.93	27	27	5	48	Carbamidomethylation; Oxidation (M)	103935	AP-1 complex subunit beta-1 OS=Mus musculus OX=10090 GN=Ap1b1 PE=1 SV=2
188	89	Q62288	274.9	48	18	17	41	Carbamidomethylation; Oxidation (M)	49551	Testican-1 OS=Mus musculus OX=10090 GN=Spock1 PE=2 SV=2
176	126	Q501J6	274.63	41	26	16	43	Carbamidomethylation; Oxidation (M)	72400	Probable ATP-dependent RNA helicase DDX17 OS=Mus musculus OX=10090 GN=Ddx17 PE=1 SV=1
63	676	P01754	274.19	59	17	3	86	Carbamidomethylation; Oxidation (M)	12921	Ig heavy chain V region 1-62-3 OS=Mus musculus OX=10090 GN=Ighv1-62-3 PE=4 SV=2
63	675	P06328	274.19	59	17	3	86	Carbamidomethylation; Oxidation (M)	12877	Ig heavy chain V region 1-72 OS=Mus musculus OX=10090 GN=Ighv1-72 PE=1 SV=2
157	97	Q9CYI4	273.82	36	15	8	46	Carbamidomethylation; Oxidation (M)	43934	Putative RNA-binding protein Luc7-like 1 OS=Mus musculus OX=10090 GN=Luc7l PE=1 SV=2
62	975	P18526	273.74	77	17	6	90	Carbamidomethylation; Oxidation (M)	12902	Ig heavy chain V region 345 OS=Mus musculus OX=10090 PE=1 SV=1
66	1068	P01798	273.7	73	17	2	84	Carbamidomethylation; Oxidation (M)	12647	Ig heavy chain V-III region E109 OS=Mus musculus OX=10090 PE=1 SV=1
162	109	P28652	272.35	52	20	10	45	Carbamidomethylation; Oxidation (M)	60461	Calcium/calmodulin-dependent protein kinase type II subunit beta OS=Mus musculus OX=10090 GN=Camk2b PE=1 SV=2
139	214	P12970	272.22	54	19	19	51	Carbamidomethylation	29977	60S ribosomal protein L7a OS=Mus musculus OX=10090 GN=Rpl7a PE=1 SV=2
94	75	P50446	271.79	31	29	1	68	Carbamidomethylation; Oxidation (M)	59335	Keratin type II cytoskeletal 6A OS=Mus musculus OX=10090 GN=Krt6a PE=1 SV=3
113	808	P01673	271.53	64	17	1	59		11987	Ig kappa chain V-III region PC 2485/PC 4039 OS=Mus musculus OX=10090 PE=1 SV=1
138	264	P97351	271.53	66	20	20	51	Carbamidomethylation; Oxidation (M)	29885	40S ribosomal protein S3a OS=Mus musculus OX=10090 GN=Rps3a PE=1 SV=3
221	287	P62242	271.31	59	14	14	35	Carbamidomethylation	24205	40S ribosomal protein S8 OS=Mus musculus OX=10090 GN=Rps8 PE=1 SV=2
77	86	P02535	269.91	25	22	1	80	Oxidation (M)	57770	Keratin type I cytoskeletal 10 OS=Mus musculus OX=10090 GN=Krt10 PE=1 SV=3
13	812	P01629	269.86	64	20	4	354	Carbamidomethylation; Oxidation (M)	12221	Ig kappa chain V-II region 2S1.3 OS=Mus musculus OX=10090 PE=1 SV=1
228	3015	P01029	269.55	16	20	20	33	Carbamidomethylation; Oxidation (M)	192914	Complement C4-B OS=Mus musculus OX=10090 GN=C4b PE=1 SV=3
212	822	P01661	269.5	56	18	1	36		14291	Ig kappa chain V-III region MOPC 63 OS=Mus musculus OX=10090 PE=1 SV=1
166	594	Q9QWI6	268.97	33	34	34	44	Carbamidomethylation	134858	SRC kinase signaling inhibitor 1 OS=Mus musculus OX=10090 GN=Srcin1 PE=1 SV=2
14	860	P03976	268.66	85	21	5	341	Carbamidomethylation; Oxidation (M)	12390	Ig kappa chain V-II region 17S29.1 OS=Mus musculus OX=10090 PE=1 SV=1
145	176	P14148	268.51	56	28	28	49	Carbamidomethylation; Acetylation (Protein N-term)	31420	60S ribosomal protein L7 OS=Mus musculus OX=10090 GN=Rpl7 PE=1 SV=2
59	614	P01631	267.92	52	14	12	94	Carbamidomethylation; Oxidation (M)	12273	Ig kappa chain V-II region 26-10 OS=Mus musculus OX=10090 PE=1 SV=1
167	144	Q6NS52	267.75	41	26	26	44	Carbamidomethylation	90272	Diacylglycerol kinase beta OS=Mus musculus OX=10090 GN=Dgkb PE=1 SV=2
140	169	Q9D0E1	266.94	46	29	29	50	Carbamidomethylation; Acetylation (Protein N-term)	77649	Heterogeneous nuclear ribonucleoprotein M OS=Mus musculus OX=10090 GN=Hnrnpm PE=1 SV=3
185	14592	P28665	266.75	25	30	30	41	Carbamidomethylation	165297	Murinoglobulin-1 OS=Mus musculus OX=10090 GN=Mug1 PE=1 SV=3
250	146	Q8K310	266.65	31	19	19	30	Carbamidomethylation	94630	Matrin-3 OS=Mus musculus OX=10090 GN=Matr3 PE=1 SV=1
192	580	P01665	266.19	62	12	1	40	Oxidation (M)	12002	Ig kappa chain V-III region PC 7043 OS=Mus musculus OX=10090 PE=1 SV=1
258	247	P62631	266.08	55	17	7	29	Carbamidomethylation; Oxidation (M)	50454	Elongation factor 1-alpha 2 OS=Mus musculus OX=10090 GN=Eef1a2 PE=1 SV=1
226	154	P63101	264.84	53	14	11	34	Carbamidomethylation; Acetylation (Protein N-term); Oxidation (M)	27771	14-3-3 protein zeta/delta OS=Mus musculus OX=10090 GN=Ywhaz PE=1 SV=1
72	1513	P18527	264.34	93	17	7	81	Carbamidomethylation; Acetylation (Protein N-term); Oxidation (M)	10661	Ig heavy chain V region 914 OS=Mus musculus OX=10090 PE=1 SV=1
95	61	Q922U2	262.05	26	28	8	67	Carbamidomethylation; Oxidation (M)	61767	Keratin type II cytoskeletal 5 OS=Mus musculus OX=10090 GN=Krt5 PE=1 SV=1
149	81	Q9JHU4	260.82	11	42	42	47	Carbamidomethylation	532050	Cytoplasmic dynein 1 heavy chain 1 OS=Mus musculus OX=10090 GN=Dync1h1 PE=1 SV=2
174	58	Q569Z5	260.06	36	32	32	43	Carbamidomethylation; Oxidation (M)	117448	Probable ATP-dependent RNA helicase DDX46 OS=Mus musculus OX=10090 GN=Ddx46 PE=1 SV=2
173	195	P47911	260.02	42	17	17	44		33510	60S ribosomal protein L6 OS=Mus musculus OX=10090 GN=Rpl6 PE=1 SV=3
254	425	Q05512	259.42	43	24	20	29	Carbamidomethylation	86306	Serine/threonine-protein kinase MARK2 OS=Mus musculus OX=10090 GN=Mark2 PE=1 SV=3
224	13894	Q9WU78	259.3	37	25	25	34	Carbamidomethylation; Acetylation (Protein N-term)	96024	Programmed cell death 6-interacting protein OS=Mus musculus OX=10090 GN=Pdcd6ip PE=1 SV=3
271	59	P55066	258.96	17	17	17	27	Carbamidomethylation	137200	Neurocan core protein OS=Mus musculus OX=10090 GN=Ncan PE=1 SV=1
153	45	E9Q7X7	258.08	22	34	28	46	Carbamidomethylation	184884	Neurexin-2 OS=Mus musculus OX=10090 GN=Nrxn2 PE=1 SV=1
204	201	O70133	257.51	25	29	29	37	Carbamidomethylation; Oxidation (M)	149474	ATP-dependent RNA helicase A OS=Mus musculus OX=10090 GN=Dhx9 PE=1 SV=2
67	153	P62270	256.44	65	21	21	84	Acetylation (Protein N-term); Oxidation (M)	17719	40S ribosomal protein S18 OS=Mus musculus OX=10090 GN=Rps18 PE=1 SV=3
165	157	P25444	255.77	53	16	16	45	Carbamidomethylation; Oxidation (M)	31231	40S ribosomal protein S2 OS=Mus musculus OX=10090 GN=Rps2 PE=1 SV=3
207	404	Q6ZWV3	255.71	46	14	14	37	Carbamidomethylation; Oxidation (M)	24604	60S ribosomal protein L10 OS=Mus musculus OX=10090 GN=Rpl10 PE=1 SV=3
93	1349	P01749	255.59	28	11	2	68	Carbamidomethylation; Oxidation (M)	13016	Ig heavy chain V region 3 OS=Mus musculus OX=10090 GN=Ighv1-61 PE=1 SV=1
144	107	P48962	255.42	59	21	11	49	Carbamidomethylation; Acetylation (Protein N-term); Oxidation (M)	32904	ADP/ATP translocase 1 OS=Mus musculus OX=10090 GN=Slc25a4 PE=1 SV=4
154	1144	P01748	255.15	39	12	2	46	Carbamidomethylation; Oxidation (M)	12772	Ig heavy chain V region 23 OS=Mus musculus OX=10090 PE=4 SV=1
233	82	Q3UEB3	255.01	51	19	19	33	Carbamidomethylation; Acetylation (Protein N-term); Oxidation (M)	60249	Poly(U)-binding-splicing factor PUF60 OS=Mus musculus OX=10090 GN=Puf60 PE=1 SV=2
209	100	Q8C8R3	254.86	10	30	26	36	Carbamidomethylation	426265	Ankyrin-2 OS=Mus musculus OX=10090 GN=Ank2 PE=1 SV=2
217	591	P01668	254.46	80	11	2	35	Carbamidomethylation; Oxidation (M)	11950	Ig kappa chain V-III region PC 7210 OS=Mus musculus OX=10090 PE=1 SV=1
267	386	P68040	254.23	62	16	16	28	Carbamidomethylation	35077	Receptor of activated protein C kinase 1 OS=Mus musculus OX=10090 GN=Rack1 PE=1 SV=3
172	299	Q9CPR4	253.31	51	12	12	44	Carbamidomethylation; Oxidation (M)	21423	60S ribosomal protein L17 OS=Mus musculus OX=10090 GN=Rpl17 PE=1 SV=3
51	420	P61514	252.38	52	12	12	100	Carbamidomethylation; Oxidation (M)	10275	60S ribosomal protein L37a OS=Mus musculus OX=10090 GN=Rpl37a PE=1 SV=2
213	47	Q8VCC9	252.21	37	22	22	36	Carbamidomethylation	90821	Spondin-1 OS=Mus musculus OX=10090 GN=Spon1 PE=1 SV=1
112	966	P01808	251.86	75	13	3	59	Carbamidomethylation; Oxidation (M)	13169	Ig heavy chain V region T601 OS=Mus musculus OX=10090 PE=1 SV=1
112	963	P01806	251.86	77	13	3	59	Carbamidomethylation; Oxidation (M)	12911	Ig heavy chain V region 441 OS=Mus musculus OX=10090 PE=4 SV=1
112	967	P01807	251.86	75	13	3	59	Carbamidomethylation; Oxidation (M)	13246	Ig heavy chain V region X44 OS=Mus musculus OX=10090 PE=1 SV=1
223	96	Q569Z6	251.53	27	21	21	34		108178	Thyroid hormone receptor-associated protein 3 OS=Mus musculus OX=10090 GN=Thrap3 PE=1 SV=1
200	1104	P03977	251.22	83	11	1	38	Carbamidomethylation	12042	Ig kappa chain V-III region 50S10.1 OS=Mus musculus OX=10090 PE=1 SV=1
248	260	Q921M3	251.01	23	21	21	30	Carbamidomethylation	135550	Splicing factor 3B subunit 3 OS=Mus musculus OX=10090 GN=Sf3b3 PE=1 SV=1
222	145	Q9CQF3	250.9	59	15	15	35		26240	Cleavage and polyadenylation specificity factor subunit 5 OS=Mus musculus OX=10090 GN=Nudt21 PE=1 SV=1
354	98	G5E829	248.95	19	17	9	20	Carbamidomethylation	134747	Plasma membrane calcium-transporting ATPase 1 OS=Mus musculus OX=10090 GN=Atp2b1 PE=1 SV=1
255	149	O35737	248.76	38	11	6	29	Carbamidomethylation; Acetylation (Protein N-term); Oxidation (M)	49199	Heterogeneous nuclear ribonucleoprotein H OS=Mus musculus OX=10090 GN=Hnrnph1 PE=1 SV=3
146	376	P62983	248.53	49	10	10	49	Carbamidomethylation; Oxidation (M)	17951	Ubiquitin-40S ribosomal protein S27a OS=Mus musculus OX=10090 GN=Rps27a PE=1 SV=2
232	163	Q8BFR5	248.37	63	23	23	33	Carbamidomethylation	49508	Elongation factor Tu mitochondrial OS=Mus musculus OX=10090 GN=Tufm PE=1 SV=1
249	250	P29341	248.19	32	18	18	30	Carbamidomethylation	70671	Polyadenylate-binding protein 1 OS=Mus musculus OX=10090 GN=Pabpc1 PE=1 SV=2
80	1514	P18528	247.97	91	16	5	80	Carbamidomethylation; Oxidation (M)	11007	Ig heavy chain V region 6.96 OS=Mus musculus OX=10090 PE=4 SV=1
156	1295	P01646	247.68	61	14	1	46		11989	Ig kappa chain V-V region HP 123E6 OS=Mus musculus OX=10090 PE=1 SV=1
243	237	Q99K48	246.96	40	17	16	31	Carbamidomethylation; Oxidation (M)	54541	Non-POU domain-containing octamer-binding protein OS=Mus musculus OX=10090 GN=Nono PE=1 SV=3
256	277	P70333	246.58	26	9	5	29	Carbamidomethylation; Oxidation (M)	49280	Heterogeneous nuclear ribonucleoprotein H2 OS=Mus musculus OX=10090 GN=Hnrnph2 PE=1 SV=1
203	341	Q3UHD9	246.25	25	23	22	37	Carbamidomethylation	124510	Arf-GAP with GTPase ANK repeat and PH domain-containing protein 2 OS=Mus musculus OX=10090 GN=Agap2 PE=1 SV=1
211	441	Q9EP89	246.04	48	23	23	36	Carbamidomethylation	60706	Serine beta-lactamase-like protein LACTB mitochondrial OS=Mus musculus OX=10090 GN=Lactb PE=1 SV=1
134	103	Q3TTY5	245.87	18	20	8	51	Carbamidomethylation; Oxidation (M)	70923	Keratin type II cytoskeletal 2 epidermal OS=Mus musculus OX=10090 GN=Krt2 PE=1 SV=1
159	130	P51881	245.85	59	19	9	45	Carbamidomethylation; Acetylation (Protein N-term); Oxidation (M)	32931	ADP/ATP translocase 2 OS=Mus musculus OX=10090 GN=Slc25a5 PE=1 SV=3
272	76	P38647	245.68	37	20	20	27	Carbamidomethylation	73461	Stress-70 protein mitochondrial OS=Mus musculus OX=10090 GN=Hspa9 PE=1 SV=3
169	1278	P01647	245.08	61	14	1	44	Oxidation (M)	11965	Ig kappa chain V-V region HP 124E1 OS=Mus musculus OX=10090 PE=1 SV=1
247	561	Q9D8B3	245.03	52	13	13	31	Oxidation (M)	24936	Charged multivesicular body protein 4b OS=Mus musculus OX=10090 GN=Chmp4b PE=1 SV=2
291	265	P16125	244.88	53	16	15	26	Carbamidomethylation; Oxidation (M)	36572	L-lactate dehydrogenase B chain OS=Mus musculus OX=10090 GN=Ldhb PE=1 SV=2
164	14601	P01592	244.77	45	12	12	45	Carbamidomethylation; Oxidation (M)	18014	Immunoglobulin J chain OS=Mus musculus OX=10090 GN=Jchain PE=1 SV=4
280	94	O88935	244.67	30	14	12	26	Oxidation (M)	74097	Synapsin-1 OS=Mus musculus OX=10090 GN=Syn1 PE=1 SV=2
324	397	Q9D945	244.37	45	9	9	23	Carbamidomethylation; Oxidation (M)	15391	Protein LLP homolog OS=Mus musculus OX=10090 GN=Llph PE=1 SV=1
363	233	Q8C854	244.31	24	13	13	19	Acetylation (Protein N-term); Oxidation (M)	63295	Myelin expression factor 2 OS=Mus musculus OX=10090 GN=Myef2 PE=1 SV=1
307	99	P20029	243.98	32	18	16	24		72422	Endoplasmic reticulum chaperone BiP OS=Mus musculus OX=10090 GN=Hspa5 PE=1 SV=3
287	223	P05064	243.62	58	18	17	26	Carbamidomethylation; Oxidation (M)	39356	Fructose-bisphosphate aldolase A OS=Mus musculus OX=10090 GN=Aldoa PE=1 SV=2
316	206	Q9R0K7	243.13	20	18	10	23	Carbamidomethylation	132587	Plasma membrane calcium-transporting ATPase 2 OS=Mus musculus OX=10090 GN=Atp2b2 PE=1 SV=2
236	261	P17156	242.68	22	14	4	32		69642	Heat shock-related 70 kDa protein 2 OS=Mus musculus OX=10090 GN=Hspa2 PE=1 SV=2
127	140	Q6IFX2	242.43	32	18	7	52	Oxidation (M)	50133	Keratin type I cytoskeletal 42 OS=Mus musculus OX=10090 GN=Krt42 PE=1 SV=1
240	408	Q01853	242.29	33	21	21	31	Carbamidomethylation; Acetylation (Protein N-term); Oxidation (M)	89322	Transitional endoplasmic reticulum ATPase OS=Mus musculus OX=10090 GN=Vcp PE=1 SV=4
122	175	Q9Z2K1	241.97	22	14	6	55	Oxidation (M)	51606	Keratin type I cytoskeletal 16 OS=Mus musculus OX=10090 GN=Krt16 PE=1 SV=3
182	1120	P01727	241.84	63	18	5	42	Carbamidomethylation	13529	Ig lambda-1 chain V region S43 OS=Mus musculus OX=10090 PE=1 SV=1
229	1298	P18532	241.68	47	10	6	33	Carbamidomethylation	13158	Ig heavy chain V region 1B43 OS=Mus musculus OX=10090 PE=1 SV=1
245	14638	P01795	241.67	40	12	3	31	Carbamidomethylation; Oxidation (M)	16219	Ig heavy chain V region M167 OS=Mus musculus OX=10090 PE=1 SV=1
218	127	P62259	241.44	71	18	16	35	Carbamidomethylation; Acetylation (Protein N-term); Oxidation (M)	29174	14-3-3 protein epsilon OS=Mus musculus OX=10090 GN=Ywhae PE=1 SV=1
155	112	Q8BGZ7	240.88	19	19	1	46	Carbamidomethylation; Oxidation (M)	59741	Keratin type II cytoskeletal 75 OS=Mus musculus OX=10090 GN=Krt75 PE=1 SV=1
231	1346	P18531	240.49	50	10	5	33	Carbamidomethylation; Oxidation (M)	13095	Ig heavy chain V region 3-6 OS=Mus musculus OX=10090 GN=Ighv3-6 PE=1 SV=1
362	493	Q9Z0N1	240.48	42	16	6	20	Carbamidomethylation; Acetylation (Protein N-term)	51066	Eukaryotic translation initiation factor 2 subunit 3 X-linked OS=Mus musculus OX=10090 GN=Eif2s3x PE=1 SV=2
220	326	P62911	240.2	53	12	12	35	Carbamidomethylation; Oxidation (M)	15860	60S ribosomal protein L32 OS=Mus musculus OX=10090 GN=Rpl32 PE=1 SV=2
277	137	P61982	240.18	56	12	7	27	Carbamidomethylation; Oxidation (M)	28303	14-3-3 protein gamma OS=Mus musculus OX=10090 GN=Ywhag PE=1 SV=2
265	537	Q5RJI5	240.07	34	20	16	28	Carbamidomethylation	85155	Serine/threonine-protein kinase BRSK1 OS=Mus musculus OX=10090 GN=Brsk1 PE=1 SV=1
108	199	P62301	239.97	56	14	13	63		17222	40S ribosomal protein S13 OS=Mus musculus OX=10090 GN=Rps13 PE=1 SV=2
100	632	P01635	238.88	76	11	10	65	Carbamidomethylation; Oxidation (M)	12581	Ig kappa chain V-V region K2 (Fragment) OS=Mus musculus OX=10090 PE=1 SV=1
294	824	F6SEU4	238.83	21	21	21	25	Carbamidomethylation	148238	Ras/Rap GTPase-activating protein SynGAP OS=Mus musculus OX=10090 GN=Syngap1 PE=1 SV=2
328	3160	B2RQC6	238.83	11	19	19	22	Carbamidomethylation	243236	CAD protein OS=Mus musculus OX=10090 GN=Cad PE=1 SV=1
365	574	Q03141	238.79	23	15	7	19	Carbamidomethylation	84390	MAP/microtubule affinity-regulating kinase 3 OS=Mus musculus OX=10090 GN=Mark3 PE=1 SV=2
131	813	P01674	238.61	44	14	2	52		11699	Ig kappa chain V-III region PC 2154 OS=Mus musculus OX=10090 PE=1 SV=1
283	135	Q923T9	238.38	27	13	5	26	Carbamidomethylation	59607	Calcium/calmodulin-dependent protein kinase type II subunit gamma OS=Mus musculus OX=10090 GN=Camk2g PE=1 SV=1
320	101	Q61361	237.91	24	16	16	23	Carbamidomethylation	95815	Brevican core protein OS=Mus musculus OX=10090 GN=Bcan PE=1 SV=2
202	1249	P01728	237.67	62	11	8	38	Carbamidomethylation	12222	Ig lambda-2 chain V region OS=Mus musculus OX=10090 PE=3 SV=1
346	310	P18760	237.48	70	11	10	21	Carbamidomethylation; Acetylation (Protein N-term)	18560	Cofilin-1 OS=Mus musculus OX=10090 GN=Cfl1 PE=1 SV=3
129	1515	P18525	237.45	78	14	6	52	Carbamidomethylation; Oxidation (M)	12872	Ig heavy chain V region 5-84 OS=Mus musculus OX=10090 PE=1 SV=1
347	292	P62754	237.34	35	11	11	21	Carbamidomethylation; Oxidation (M)	28681	40S ribosomal protein S6 OS=Mus musculus OX=10090 GN=Rps6 PE=1 SV=1
244	258	Q80UP3	237.34	29	19	17	31	Carbamidomethylation	104031	Diacylglycerol kinase zeta OS=Mus musculus OX=10090 GN=Dgkz PE=1 SV=2
279	371	Q6P4T2	237.07	16	25	25	26	Carbamidomethylation	244544	U5 small nuclear ribonucleoprotein 200 kDa helicase OS=Mus musculus OX=10090 GN=Snrnp200 PE=1 SV=1
268	138	P18872	236.93	44	13	10	28	Carbamidomethylation; Oxidation (M)	40085	Guanine nucleotide-binding protein G(o) subunit alpha OS=Mus musculus OX=10090 GN=Gnao1 PE=1 SV=3
278	131	Q2PFD7	236.69	15	13	13	26	Carbamidomethylation; Oxidation (M)	114722	PH and SEC7 domain-containing protein 3 OS=Mus musculus OX=10090 GN=Psd3 PE=1 SV=2
216	193	Q6PDM2	236.68	50	15	13	35	Carbamidomethylation	27745	Serine/arginine-rich splicing factor 1 OS=Mus musculus OX=10090 GN=Srsf1 PE=1 SV=3
338	102	P46096	236.41	39	14	14	22	Carbamidomethylation	47418	Synaptotagmin-1 OS=Mus musculus OX=10090 GN=Syt1 PE=1 SV=1
135	801	P01804	236.17	68	15	3	51	Carbamidomethylation; Oxidation (M)	12304	Ig heavy chain V-III region HPC76 (Fragment) OS=Mus musculus OX=10090 PE=4 SV=1
261	181	Q8VIJ6	236.16	31	18	17	28		75442	Splicing factor proline- and glutamine-rich OS=Mus musculus OX=10090 GN=Sfpq PE=1 SV=1
317	208	Q99KI0	235.83	28	18	18	23	Carbamidomethylation	85464	Aconitate hydratase mitochondrial OS=Mus musculus OX=10090 GN=Aco2 PE=1 SV=1
369	182	Q8VH51	235.63	43	16	16	19	Carbamidomethylation; Acetylation (Protein N-term)	59407	RNA-binding protein 39 OS=Mus musculus OX=10090 GN=Rbm39 PE=1 SV=2
237	179	P15105	235.51	47	15	15	32	Carbamidomethylation; Acetylation (Protein N-term)	42120	Glutamine synthetase OS=Mus musculus OX=10090 GN=Glul PE=1 SV=6
235	1211	P01643	235.33	52	12	4	32	Oxidation (M)	11819	Ig kappa chain V-V region MOPC 173 OS=Mus musculus OX=10090 PE=1 SV=1
295	14593	Q64337	235.16	46	12	12	25	Carbamidomethylation	48163	Sequestosome-1 OS=Mus musculus OX=10090 GN=Sqstm1 PE=1 SV=1
314	633	P14869	234.94	48	13	13	24	Carbamidomethylation	34216	60S acidic ribosomal protein P0 OS=Mus musculus OX=10090 GN=Rplp0 PE=1 SV=3
251	164	O55131	234.85	38	13	12	30	Carbamidomethylation; Oxidation (M)	50550	Septin-7 OS=Mus musculus OX=10090 GN=Septin7 PE=1 SV=1
270	445	Q8BRT1	234.8	25	24	23	27	Carbamidomethylation	140738	CLIP-associating protein 2 OS=Mus musculus OX=10090 GN=Clasp2 PE=1 SV=1
189	189	Q9CZX8	234.67	58	13	13	41		16085	40S ribosomal protein S19 OS=Mus musculus OX=10090 GN=Rps19 PE=1 SV=3
410	255	Q8BMF4	234.38	27	12	12	17	Carbamidomethylation	67942	Dihydrolipoyllysine-residue acetyltransferase component of pyruvate dehydrogenase complex mitochondrial OS=Mus musculus OX=10090 GN=Dlat PE=1 SV=2
325	230	Q04447	234.35	52	13	12	23	Carbamidomethylation; Oxidation (M)	42713	Creatine kinase B-type OS=Mus musculus OX=10090 GN=Ckb PE=1 SV=1
234	2526	P01675	233.42	69	13	1	32	Carbamidomethylation	11627	Ig kappa chain V-VI region XRPC 44 OS=Mus musculus OX=10090 PE=1 SV=1
414	452	Q9Z2X1	233.38	33	10	8	17	Carbamidomethylation; Acetylation (Protein N-term)	45730	Heterogeneous nuclear ribonucleoprotein F OS=Mus musculus OX=10090 GN=Hnrnpf PE=1 SV=3
282	194	Q5SQX6	233.37	21	22	9	26	Carbamidomethylation	145659	Cytoplasmic FMR1-interacting protein 2 OS=Mus musculus OX=10090 GN=Cyfip2 PE=1 SV=2
92	427	P07146	233.26	38	17	6	68	Carbamidomethylation; Oxidation (M)	26204	Anionic trypsin-2 OS=Mus musculus OX=10090 GN=Prss2 PE=1 SV=1
242	5600	P06684	232.8	22	28	28	31	Carbamidomethylation	188877	Complement C5 OS=Mus musculus OX=10090 GN=C5 PE=1 SV=2
264	141	Q8BH59	232.21	45	21	21	28	Carbamidomethylation	74570	Calcium-binding mitochondrial carrier protein Aralar1 OS=Mus musculus OX=10090 GN=Slc25a12 PE=1 SV=1
357	560	P62264	232.01	41	10	10	20	Carbamidomethylation	16273	40S ribosomal protein S14 OS=Mus musculus OX=10090 GN=Rps14 PE=1 SV=3
179	236	P62751	230.88	51	14	14	43	Oxidation (M)	17695	60S ribosomal protein L23a OS=Mus musculus OX=10090 GN=Rpl23a PE=1 SV=1
241	93	Q6P9K9	230.86	17	22	16	31	Carbamidomethylation	173427	Neurexin-3 OS=Mus musculus OX=10090 GN=Nrxn3 PE=1 SV=2
69	775	P01750	230.29	74	14	6	82	Acetylation (Protein N-term); Oxidation (M)	12867	Ig heavy chain V region 102 OS=Mus musculus OX=10090 PE=1 SV=1
339	224	P43006	230.1	25	12	12	22	Carbamidomethylation; Acetylation (Protein N-term); Oxidation (M)	62030	Excitatory amino acid transporter 2 OS=Mus musculus OX=10090 GN=Slc1a2 PE=1 SV=1
367	407	P62482	229.7	53	13	13	19	Carbamidomethylation; Acetylation (Protein N-term)	41021	Voltage-gated potassium channel subunit beta-2 OS=Mus musculus OX=10090 GN=Kcnab2 PE=1 SV=1
239	240	P62281	229.13	58	14	14	32	Carbamidomethylation; Oxidation (M)	18431	40S ribosomal protein S11 OS=Mus musculus OX=10090 GN=Rps11 PE=1 SV=3
335	271	P80318	228.32	44	18	18	22	Carbamidomethylation; Acetylation (Protein N-term)	60630	T-complex protein 1 subunit gamma OS=Mus musculus OX=10090 GN=Cct3 PE=1 SV=1
246	1410	P01786	228.26	44	10	6	31	Carbamidomethylation; Oxidation (M)	12975	Ig heavy chain V region MOPC 47A OS=Mus musculus OX=10090 PE=1 SV=1
199	217	P26369	228.17	50	13	13	38	Carbamidomethylation; Oxidation (M)	53517	Splicing factor U2AF 65 kDa subunit OS=Mus musculus OX=10090 GN=U2af2 PE=1 SV=3
298	133	Q8C1B7	227.17	37	13	6	25	Carbamidomethylation; Acetylation (Protein N-term)	49695	Septin-11 OS=Mus musculus OX=10090 GN=Septin11 PE=1 SV=4
269	346	Q9CZM2	226.55	46	10	10	28		24146	60S ribosomal protein L15 OS=Mus musculus OX=10090 GN=Rpl15 PE=1 SV=4
260	316	Q61937	226.35	42	12	12	29	Carbamidomethylation; Acetylation (Protein N-term); Oxidation (M)	32560	Nucleophosmin OS=Mus musculus OX=10090 GN=Npm1 PE=1 SV=1
330	428	Q80WJ7	226.21	35	15	15	22	Oxidation (M)	63846	Protein LYRIC OS=Mus musculus OX=10090 GN=Mtdh PE=1 SV=1
306	279	Q9WUM5	226.15	31	9	9	24	Carbamidomethylation; Oxidation (M)	36155	Succinate--CoA ligase [ADP/GDP-forming] subunit alpha mitochondrial OS=Mus musculus OX=10090 GN=Suclg1 PE=1 SV=4
289	192	Q9QUP5	226.13	56	15	14	26	Carbamidomethylation	40478	Hyaluronan and proteoglycan link protein 1 OS=Mus musculus OX=10090 GN=Hapln1 PE=1 SV=1
193	245	Q6IFZ6	225.32	12	15	2	39		61359	Keratin type II cytoskeletal 1b OS=Mus musculus OX=10090 GN=Krt77 PE=1 SV=1
197	243	P62082	225.3	57	11	11	39		22127	40S ribosomal protein S7 OS=Mus musculus OX=10090 GN=Rps7 PE=2 SV=1
315	84	E9Q557	225.18	8	21	21	23	Carbamidomethylation	332913	Desmoplakin OS=Mus musculus OX=10090 GN=Dsp PE=1 SV=1
300	387	P62267	225.13	49	8	8	25	Carbamidomethylation	15808	40S ribosomal protein S23 OS=Mus musculus OX=10090 GN=Rps23 PE=1 SV=3
309	232	P62996	225.06	44	13	10	24	Carbamidomethylation; Acetylation (Protein N-term)	33666	Transformer-2 protein homolog beta OS=Mus musculus OX=10090 GN=Tra2b PE=1 SV=1
296	151	Q61696	224.8	23	13	5	25	Carbamidomethylation	70079	Heat shock 70 kDa protein 1A OS=Mus musculus OX=10090 GN=Hspa1a PE=1 SV=2
296	152	P17879	224.8	23	13	5	25	Carbamidomethylation	70176	Heat shock 70 kDa protein 1B OS=Mus musculus OX=10090 GN=Hspa1b PE=1 SV=3
356	105	Q8K2B3	224.66	37	19	19	20	Carbamidomethylation	72585	Succinate dehydrogenase [ubiquinone] flavoprotein subunit mitochondrial OS=Mus musculus OX=10090 GN=Sdha PE=1 SV=1
411	357	Q99JF8	223.6	31	14	13	17	Carbamidomethylation	59697	PC4 and SFRS1-interacting protein OS=Mus musculus OX=10090 GN=Psip1 PE=1 SV=1
371	196	P23506	223.32	70	12	12	19	Carbamidomethylation; Oxidation (M)	24634	Protein-L-isoaspartate(D-aspartate) O-methyltransferase OS=Mus musculus OX=10090 GN=Pcmt1 PE=1 SV=3
198	849	P01803	223.16	56	12	1	38	Carbamidomethylation; Oxidation (M)	12691	Ig heavy chain V region AMPC1 OS=Mus musculus OX=10090 PE=1 SV=1
186	283	P04104	223.04	7	11	1	41		65606	Keratin type II cytoskeletal 1 OS=Mus musculus OX=10090 GN=Krt1 PE=1 SV=4
340	295	Q76MZ3	222.82	39	18	18	22	Carbamidomethylation; Oxidation (M)	65323	Serine/threonine-protein phosphatase 2A 65 kDa regulatory subunit A alpha isoform OS=Mus musculus OX=10090 GN=Ppp2r1a PE=1 SV=3
303	941	P01652	222.41	72	11	7	25	Carbamidomethylation	11810	Ig kappa chain V-V region J606 OS=Mus musculus OX=10090 PE=1 SV=1
332	158	P97427	222.39	32	13	9	22	Carbamidomethylation; Oxidation (M)	62168	Dihydropyrimidinase-related protein 1 OS=Mus musculus OX=10090 GN=Crmp1 PE=1 SV=1
510	207	P62141	222.37	54	12	5	13	Carbamidomethylation	37187	Serine/threonine-protein phosphatase PP1-beta catalytic subunit OS=Mus musculus OX=10090 GN=Ppp1cb PE=1 SV=3
344	1580	P28741	221.57	34	19	19	21	Carbamidomethylation	80170	Kinesin-like protein KIF3A OS=Mus musculus OX=10090 GN=Kif3a PE=1 SV=2
321	178	Q64332	221.39	34	14	12	23	Oxidation (M)	63373	Synapsin-2 OS=Mus musculus OX=10090 GN=Syn2 PE=1 SV=2
181	696	P62849	221.31	37	9	9	42	Acetylation (Protein N-term); Oxidation (M)	15423	40S ribosomal protein S24 OS=Mus musculus OX=10090 GN=Rps24 PE=1 SV=1
293	394	Q9D937	221.29	40	8	7	26	Oxidation (M)	14099	Uncharacterized protein C11orf98 homolog OS=Mus musculus OX=10090 PE=1 SV=1
375	212	P10637	221.03	20	11	11	19	Carbamidomethylation	76243	Microtubule-associated protein tau OS=Mus musculus OX=10090 GN=Mapt PE=1 SV=3
143	1516	P18529	220.54	54	11	3	50	Carbamidomethylation; Oxidation (M)	12991	Ig heavy chain V region 5-76 OS=Mus musculus OX=10090 PE=1 SV=1
389	415	Q9R1R2	220.53	27	15	15	18	Carbamidomethylation	80775	Tripartite motif-containing protein 3 OS=Mus musculus OX=10090 GN=Trim3 PE=1 SV=1
285	805	P01636	220.29	68	10	9	26	Carbamidomethylation	12030	Ig kappa chain V-V region MOPC 149 OS=Mus musculus OX=10090 PE=1 SV=1
308	263	P63038	219.82	34	14	14	24	Carbamidomethylation; Oxidation (M)	60956	60 kDa heat shock protein mitochondrial OS=Mus musculus OX=10090 GN=Hspd1 PE=1 SV=1
284	508	Q9D8N0	219.62	36	15	15	26	Carbamidomethylation; Acetylation (Protein N-term)	50061	Elongation factor 1-gamma OS=Mus musculus OX=10090 GN=Eef1g PE=1 SV=3
290	403	P61358	219.15	46	9	9	26	Oxidation (M)	15798	60S ribosomal protein L27 OS=Mus musculus OX=10090 GN=Rpl27 PE=1 SV=2
353	70	Q02257	219.02	26	14	12	20	Carbamidomethylation; Oxidation (M)	81801	Junction plakoglobin OS=Mus musculus OX=10090 GN=Jup PE=1 SV=3
263	568	Q99NB9	218.68	26	23	23	28	Carbamidomethylation	145816	Splicing factor 3B subunit 1 OS=Mus musculus OX=10090 GN=Sf3b1 PE=1 SV=1
459	679	Q8K019	218.56	21	14	14	15	Carbamidomethylation	106002	Bcl-2-associated transcription factor 1 OS=Mus musculus OX=10090 GN=Bclaf1 PE=1 SV=2
421	702	P35922	218.26	27	13	11	16	Carbamidomethylation	68989	Synaptic functional regulator FMR1 OS=Mus musculus OX=10090 GN=Fmr1 PE=1 SV=1
326	289	Q9DB20	217.41	46	9	9	23	Carbamidomethylation	23364	ATP synthase subunit O mitochondrial OS=Mus musculus OX=10090 GN=Atp5po PE=1 SV=1
310	204	Q6PHZ2	217.05	26	13	5	24	Carbamidomethylation	56369	Calcium/calmodulin-dependent protein kinase type II subunit delta OS=Mus musculus OX=10090 GN=Camk2d PE=1 SV=1
276	547	Q3TEA8	216.52	38	19	19	27	Acetylation (Protein N-term)	60867	Heterochromatin protein 1-binding protein 3 OS=Mus musculus OX=10090 GN=Hp1bp3 PE=1 SV=1
336	219	Q99LF4	216	39	17	17	22	Carbamidomethylation; Oxidation (M)	55249	RNA-splicing ligase RtcB homolog OS=Mus musculus OX=10090 GN=Rtcb PE=1 SV=1
477	411	D3YWQ0	215.12	13	11	9	14	Carbamidomethylation; Oxidation (M)	118208	Diacylglycerol kinase iota OS=Mus musculus OX=10090 GN=Dgki PE=1 SV=1
491	226	P02088	215.01	66	9	9	14	Carbamidomethylation; Oxidation (M)	15840	Hemoglobin subunit beta-1 OS=Mus musculus OX=10090 GN=Hbb-b1 PE=1 SV=2
333	1241	P04945	214.96	47	10	9	22	Carbamidomethylation	11713	Ig kappa chain V-VI region NQ2-6.1 OS=Mus musculus OX=10090 PE=2 SV=1
299	160	Q3UHL1	214.62	41	16	16	25	Carbamidomethylation	54819	CaM kinase-like vesicle-associated protein OS=Mus musculus OX=10090 GN=Camkv PE=1 SV=2
366	2309	Q91V92	213.89	21	16	16	19	Carbamidomethylation	119728	ATP-citrate synthase OS=Mus musculus OX=10090 GN=Acly PE=1 SV=1
402	455	F8VPU2	213.71	15	12	12	17	Carbamidomethylation; Acetylation (Protein N-term)	118875	FERM ARHGEF and pleckstrin domain-containing protein 1 OS=Mus musculus OX=10090 GN=Farp1 PE=1 SV=1
312	257	P51410	213.63	64	10	10	24	Carbamidomethylation; Oxidation (M)	21881	60S ribosomal protein L9 OS=Mus musculus OX=10090 GN=Rpl9 PE=1 SV=2
329	83	O55143	212.61	21	17	17	22	Carbamidomethylation	114858	Sarcoplasmic/endoplasmic reticulum calcium ATPase 2 OS=Mus musculus OX=10090 GN=Atp2a2 PE=1 SV=2
343	114	Q9QZF2	212.47	33	13	13	21	Carbamidomethylation; Oxidation (M)	61360	Glypican-1 OS=Mus musculus OX=10090 GN=Gpc1 PE=1 SV=1
404	430	Q52KI8	211.76	18	13	13	17	Carbamidomethylation	106862	Serine/arginine repetitive matrix protein 1 OS=Mus musculus OX=10090 GN=Srrm1 PE=1 SV=2
257	736	P62918	211.4	52	10	10	29	Carbamidomethylation; Oxidation (M)	28025	60S ribosomal protein L8 OS=Mus musculus OX=10090 GN=Rpl8 PE=1 SV=2
359	272	P17751	210.99	54	11	11	20	Carbamidomethylation	26713	Triosephosphate isomerase OS=Mus musculus OX=10090 GN=Tpi1 PE=1 SV=5
489	190	P39876	210.94	56	9	9	14	Carbamidomethylation	24182	Metalloproteinase inhibitor 3 OS=Mus musculus OX=10090 GN=Timp3 PE=1 SV=1
385	180	P28660	210.75	14	15	15	18	Carbamidomethylation	128784	Nck-associated protein 1 OS=Mus musculus OX=10090 GN=Nckap1 PE=1 SV=2
274	399	B2RY56	210.54	25	17	17	27	Carbamidomethylation	99552	RNA-binding protein 25 OS=Mus musculus OX=10090 GN=Rbm25 PE=1 SV=2
341	134	Q9Z2Q6	210.46	43	13	12	22	Carbamidomethylation; Oxidation (M)	42748	Septin-5 OS=Mus musculus OX=10090 GN=Septin5 PE=1 SV=2
168	1088	P04940	210.37	57	13	6	44	Carbamidomethylation	11561	Ig kappa chain V-VI region NQ2-17.4.1 OS=Mus musculus OX=10090 PE=2 SV=1
370	627	Q99L45	210.11	54	17	17	19	Carbamidomethylation	38092	Eukaryotic translation initiation factor 2 subunit 2 OS=Mus musculus OX=10090 GN=Eif2s2 PE=1 SV=1
304	2253	P01724	209.75	56	12	1	25	Carbamidomethylation	13479	Ig lambda-1 chain V regions MOPC 104E/RPC20/J558/S104 OS=Mus musculus OX=10090 PE=1 SV=1
403	499	Q6P9K8	209.72	17	16	16	17	Carbamidomethylation	150495	Caskin-1 OS=Mus musculus OX=10090 GN=Caskin1 PE=1 SV=2
450	227	Q9WUA3	209.21	26	15	12	15	Carbamidomethylation; Acetylation (Protein N-term)	85455	ATP-dependent 6-phosphofructokinase platelet type OS=Mus musculus OX=10090 GN=Pfkp PE=1 SV=1
301	314	P68254	209.16	49	12	7	25	Carbamidomethylation; Oxidation (M)	27778	14-3-3 protein theta OS=Mus musculus OX=10090 GN=Ywhaq PE=1 SV=1
358	558	P56959	209.06	18	11	11	20	Carbamidomethylation; Oxidation (M)	52673	RNA-binding protein FUS OS=Mus musculus OX=10090 GN=Fus PE=1 SV=1
378	505	P17742	208.87	60	9	9	19	Carbamidomethylation; Acetylation (Protein N-term)	17971	Peptidyl-prolyl cis-trans isomerase A OS=Mus musculus OX=10090 GN=Ppia PE=1 SV=2
492	375	Q9DB72	208.81	34	11	11	14	Carbamidomethylation	52602	BTB/POZ domain-containing protein 17 OS=Mus musculus OX=10090 GN=Btbd17 PE=1 SV=1
331	148	Q9Z2H5	208.39	17	13	9	22	Carbamidomethylation	98315	Band 4.1-like protein 1 OS=Mus musculus OX=10090 GN=Epb41l1 PE=1 SV=2
126	3495	P01626	208.09	68	11	1	53	Carbamidomethylation	12349	Ig kappa chain V-II region MOPC 167 OS=Mus musculus OX=10090 PE=1 SV=1
105	318	Q6ZWV7	207.92	42	14	13	64		14553	60S ribosomal protein L35 OS=Mus musculus OX=10090 GN=Rpl35 PE=1 SV=1
302	262	P62827	207.55	48	11	11	25	Carbamidomethylation; Acetylation (Protein N-term)	24423	GTP-binding nuclear protein Ran OS=Mus musculus OX=10090 GN=Ran PE=1 SV=3
368	575	Q99LC3	207.14	41	11	11	19	Carbamidomethylation	40603	NADH dehydrogenase [ubiquinone] 1 alpha subcomplex subunit 10 mitochondrial OS=Mus musculus OX=10090 GN=Ndufa10 PE=1 SV=1
455	165	Q62376	206.88	38	11	11	15		51992	U1 small nuclear ribonucleoprotein 70 kDa OS=Mus musculus OX=10090 GN=Snrnp70 PE=1 SV=2
374	756	Q99KP6	206.85	33	13	13	19	Carbamidomethylation	55239	Pre-mRNA-processing factor 19 OS=Mus musculus OX=10090 GN=Prpf19 PE=1 SV=1
452	800	Q8C2Q3	206.82	28	13	13	15	Carbamidomethylation	69449	RNA-binding protein 14 OS=Mus musculus OX=10090 GN=Rbm14 PE=1 SV=1
384	2244	Q6ZPQ6	206.7	16	16	16	18	Carbamidomethylation	148035	Membrane-associated phosphatidylinositol transfer protein 2 OS=Mus musculus OX=10090 GN=Pitpnm2 PE=1 SV=2
521	418	P17183	206.64	26	7	4	12	Carbamidomethylation	47297	Gamma-enolase OS=Mus musculus OX=10090 GN=Eno2 PE=1 SV=2
292	434	P62900	206.47	46	10	10	26	Oxidation (M)	14463	60S ribosomal protein L31 OS=Mus musculus OX=10090 GN=Rpl31 PE=1 SV=1
288	331	P24788	206.46	29	19	19	26	Carbamidomethylation	91514	Cyclin-dependent kinase 11B OS=Mus musculus OX=10090 GN=Cdk11b PE=1 SV=2
259	291	P62908	206.33	65	15	15	29	Carbamidomethylation; Oxidation (M)	26674	40S ribosomal protein S3 OS=Mus musculus OX=10090 GN=Rps3 PE=1 SV=1
436	447	O08583	206.26	35	7	7	16		26940	THO complex subunit 4 OS=Mus musculus OX=10090 GN=Alyref PE=1 SV=3
327	14670	P01821	205.93	62	13	13	23	Carbamidomethylation; Oxidation (M)	12593	Ig heavy chain V region MC101 OS=Mus musculus OX=10090 PE=1 SV=1
425	241	Q9R087	205.87	29	11	9	16	Carbamidomethylation; Oxidation (M)	63057	Glypican-6 OS=Mus musculus OX=10090 GN=Gpc6 PE=1 SV=1
390	402	Q923D5	205.75	22	11	11	18	Oxidation (M)	69875	WW domain-binding protein 11 OS=Mus musculus OX=10090 GN=Wbp11 PE=1 SV=2
373	522	P60843	205.2	45	15	13	19	Carbamidomethylation; Oxidation (M)	46154	Eukaryotic initiation factor 4A-I OS=Mus musculus OX=10090 GN=Eif4a1 PE=1 SV=1
297	225	O08599	204.91	39	16	16	25	Carbamidomethylation; Oxidation (M)	67569	Syntaxin-binding protein 1 OS=Mus musculus OX=10090 GN=Stxbp1 PE=1 SV=2
386	539	P97315	203.97	64	10	10	18	Carbamidomethylation	20583	Cysteine and glycine-rich protein 1 OS=Mus musculus OX=10090 GN=Csrp1 PE=1 SV=3
412	235	Q2M3X8	202.61	31	13	13	17	Carbamidomethylation	66286	Phosphatase and actin regulator 1 OS=Mus musculus OX=10090 GN=Phactr1 PE=1 SV=1
392	122	Q62188	202.46	27	11	6	18	Carbamidomethylation; Oxidation (M)	61936	Dihydropyrimidinase-related protein 3 OS=Mus musculus OX=10090 GN=Dpysl3 PE=1 SV=1
593	254	P62137	202.43	35	9	2	10	Carbamidomethylation	37540	Serine/threonine-protein phosphatase PP1-alpha catalytic subunit OS=Mus musculus OX=10090 GN=Ppp1ca PE=1 SV=1
423	359	Q02614	202.43	29	8	8	16	Carbamidomethylation; Oxidation (M)	33832	SAP30-binding protein OS=Mus musculus OX=10090 GN=Sap30bp PE=1 SV=2
225	267	Q6NXH9	201.83	12	12	1	34	Carbamidomethylation	58911	Keratin type II cytoskeletal 73 OS=Mus musculus OX=10090 GN=Krt73 PE=1 SV=1
531	320	Q9D6M3	201.74	40	9	7	12	Carbamidomethylation	34670	Mitochondrial glutamate carrier 1 OS=Mus musculus OX=10090 GN=Slc25a22 PE=1 SV=1
286	239	P68510	201.36	47	12	8	26	Carbamidomethylation; Acetylation (Protein N-term); Oxidation (M)	28212	14-3-3 protein eta OS=Mus musculus OX=10090 GN=Ywhah PE=1 SV=2
433	132	P68404	201.2	21	11	5	16	Carbamidomethylation; Acetylation (Protein N-term); Oxidation (M)	76751	Protein kinase C beta type OS=Mus musculus OX=10090 GN=Prkcb PE=1 SV=4
377	625	Q61771	200.91	28	17	11	19		85288	Kinesin-like protein KIF3B OS=Mus musculus OX=10090 GN=Kif3b PE=1 SV=1
381	487	P35980	200.69	35	8	8	19		21645	60S ribosomal protein L18 OS=Mus musculus OX=10090 GN=Rpl18 PE=1 SV=3
435	358	Q9D883	200.33	45	9	9	16	Carbamidomethylation; Acetylation (Protein N-term); Oxidation (M)	27815	Splicing factor U2AF 35 kDa subunit OS=Mus musculus OX=10090 GN=U2af1 PE=1 SV=4
191	513	P01633	199.87	46	11	7	40	Oxidation (M)	16434	Ig kappa chain V19-17 OS=Mus musculus OX=10090 GN=Igk-V19-17 PE=1 SV=1
376	2730	Q9DBE8	199.8	49	15	15	19	Carbamidomethylation	47405	Alpha-1 3/1 6-mannosyltransferase ALG2 OS=Mus musculus OX=10090 GN=Alg2 PE=1 SV=2
311	368	P62889	199.52	59	8	8	24	Carbamidomethylation; Oxidation (M)	12784	60S ribosomal protein L30 OS=Mus musculus OX=10090 GN=Rpl30 PE=1 SV=2
337	345	P62717	199.02	41	9	9	22	Carbamidomethylation	20732	60S ribosomal protein L18a OS=Mus musculus OX=10090 GN=Rpl18a PE=1 SV=1
387	525	Q99KX1	198.67	36	8	8	18	Acetylation (Protein N-term); Oxidation (M)	28055	Myeloid leukemia factor 2 OS=Mus musculus OX=10090 GN=Mlf2 PE=1 SV=1
238	965	P01809	198.1	53	8	1	32	Carbamidomethylation; Oxidation (M)	13105	Ig heavy chain V region X24 OS=Mus musculus OX=10090 PE=1 SV=1
554	541	P60879	198.08	46	10	10	11	Oxidation (M)	23315	Synaptosomal-associated protein 25 OS=Mus musculus OX=10090 GN=Snap25 PE=1 SV=1
130	2594	P01628	197.91	62	10	1	52	Carbamidomethylation	12496	Ig kappa chain V-II region MOPC 511 OS=Mus musculus OX=10090 PE=1 SV=1
305	242	P61255	197.6	46	11	11	25	Oxidation (M)	17258	60S ribosomal protein L26 OS=Mus musculus OX=10090 GN=Rpl26 PE=1 SV=1
663	363	Q8CBW3	197.49	19	8	4	8	Carbamidomethylation; Acetylation (Protein N-term)	52288	Abl interactor 1 OS=Mus musculus OX=10090 GN=Abi1 PE=1 SV=3
382	475	P14115	197.39	40	9	9	19	Carbamidomethylation	16605	60S ribosomal protein L27a OS=Mus musculus OX=10090 GN=Rpl27a PE=1 SV=5
420	324	Q91VM5	196.18	25	11	11	16	Acetylation (Protein N-term)	42162	RNA binding motif protein X-linked-like-1 OS=Mus musculus OX=10090 GN=Rbmxl1 PE=2 SV=1
406	205	Q9CY58	196.08	39	12	11	17	Carbamidomethylation	44714	Plasminogen activator inhibitor 1 RNA-binding protein OS=Mus musculus OX=10090 GN=Serbp1 PE=1 SV=2
447	317	P47857	196.06	25	14	11	15	Carbamidomethylation	85269	ATP-dependent 6-phosphofructokinase muscle type OS=Mus musculus OX=10090 GN=Pfkm PE=1 SV=3
509	621	P14206	194.63	48	11	11	13	Carbamidomethylation; Acetylation (Protein N-term)	32838	40S ribosomal protein SA OS=Mus musculus OX=10090 GN=Rpsa PE=1 SV=4
446	379	Q61545	194.53	16	8	8	15	Carbamidomethylation	68462	RNA-binding protein EWS OS=Mus musculus OX=10090 GN=Ewsr1 PE=1 SV=2
407	492	P84104	194.4	41	9	7	17	Carbamidomethylation	19330	Serine/arginine-rich splicing factor 3 OS=Mus musculus OX=10090 GN=Srsf3 PE=1 SV=1
205	638	P01638	193.74	48	7	4	37	Oxidation (M)	12986	Ig kappa chain V-V region L6 (Fragment) OS=Mus musculus OX=10090 PE=4 SV=1
427	229	P0DI97	193.24	28	11	1	16	Oxidation (M)	50224	Neurexin-1-beta OS=Mus musculus OX=10090 GN=Nrxn1 PE=1 SV=1
383	398	P67984	193.19	51	4	4	19	Carbamidomethylation; Oxidation (M)	14759	60S ribosomal protein L22 OS=Mus musculus OX=10090 GN=Rpl22 PE=1 SV=2
526	698	P84089	193	48	5	5	12	Carbamidomethylation; Acetylation (Protein N-term); Oxidation (M)	12259	Enhancer of rudimentary homolog OS=Mus musculus OX=10090 GN=Erh PE=1 SV=1
432	362	Q7TMK9	192.53	26	15	15	16	Carbamidomethylation	69633	Heterogeneous nuclear ribonucleoprotein Q OS=Mus musculus OX=10090 GN=Syncrip PE=1 SV=2
468	758	Q9Z0N2	192.34	31	11	1	15	Carbamidomethylation; Acetylation (Protein N-term)	51131	Eukaryotic translation initiation factor 2 subunit 3 Y-linked OS=Mus musculus OX=10090 GN=Eif2s3y PE=1 SV=2
476	365	Q80YN3	192.28	18	8	8	14	Carbamidomethylation	67378	Breast carcinoma-amplified sequence 1 homolog OS=Mus musculus OX=10090 GN=Bcas1 PE=1 SV=3
529	491	P63330	192.16	39	8	8	12	Carbamidomethylation	35608	Serine/threonine-protein phosphatase 2A catalytic subunit alpha isoform OS=Mus musculus OX=10090 GN=Ppp2ca PE=1 SV=1
408	686	P57780	192.05	19	15	6	17	Carbamidomethylation	104977	Alpha-actinin-4 OS=Mus musculus OX=10090 GN=Actn4 PE=1 SV=1
422	380	P62874	191.63	44	11	5	16	Carbamidomethylation; Acetylation (Protein N-term)	37377	Guanine nucleotide-binding protein G(I)/G(S)/G(T) subunit beta-1 OS=Mus musculus OX=10090 GN=Gnb1 PE=1 SV=3
434	222	O08810	191.56	19	13	12	16	Carbamidomethylation	109361	116 kDa U5 small nuclear ribonucleoprotein component OS=Mus musculus OX=10090 GN=Eftud2 PE=1 SV=1
313	319	P14131	191.21	51	10	10	24		16445	40S ribosomal protein S16 OS=Mus musculus OX=10090 GN=Rps16 PE=1 SV=4
482	372	P21550	190.53	21	6	1	14	Carbamidomethylation	47025	Beta-enolase OS=Mus musculus OX=10090 GN=Eno3 PE=1 SV=3
490	231	P20444	189.95	16	8	1	14	Carbamidomethylation; Oxidation (M)	76852	Protein kinase C alpha type OS=Mus musculus OX=10090 GN=Prkca PE=1 SV=3
458	545	O09167	189.78	34	7	7	15		18562	60S ribosomal protein L21 OS=Mus musculus OX=10090 GN=Rpl21 PE=1 SV=3
437	665	P53026	189.78	23	6	6	16		24916	60S ribosomal protein L10a OS=Mus musculus OX=10090 GN=Rpl10a PE=1 SV=3
586	400	Q9D051	189.65	31	8	8	10	Carbamidomethylation; Oxidation (M)	38937	Pyruvate dehydrogenase E1 component subunit beta mitochondrial OS=Mus musculus OX=10090 GN=Pdhb PE=1 SV=1
409	373	Q8VHJ5	189.11	22	14	6	17	Carbamidomethylation	88335	Serine/threonine-protein kinase MARK1 OS=Mus musculus OX=10090 GN=Mark1 PE=1 SV=2
500	7700	P35979	188.99	55	6	6	14	Carbamidomethylation	17805	60S ribosomal protein L12 OS=Mus musculus OX=10090 GN=Rpl12 PE=1 SV=2
484	689	Q7TPR4	188.77	18	14	5	14	Carbamidomethylation	103068	Alpha-actinin-1 OS=Mus musculus OX=10090 GN=Actn1 PE=1 SV=1
469	297	P62830	188.72	44	6	6	15	Carbamidomethylation; Oxidation (M)	14865	60S ribosomal protein L23 OS=Mus musculus OX=10090 GN=Rpl23 PE=1 SV=1
439	514	P15864	188.52	24	7	3	16	Acetylation (Protein N-term)	21267	Histone H1.2 OS=Mus musculus OX=10090 GN=H1-2 PE=1 SV=2
416	308	P61164	188.09	43	12	2	17	Carbamidomethylation; Acetylation (Protein N-term)	42614	Alpha-centractin OS=Mus musculus OX=10090 GN=Actr1a PE=1 SV=1
478	1624	Q3UKJ7	187.9	30	10	10	14	Carbamidomethylation	57544	WD40 repeat-containing protein SMU1 OS=Mus musculus OX=10090 GN=Smu1 PE=2 SV=2
428	309	Q91VR5	187.73	27	15	15	16	Carbamidomethylation	82500	ATP-dependent RNA helicase DDX1 OS=Mus musculus OX=10090 GN=Ddx1 PE=1 SV=1
413	577	P11983	187.51	27	13	13	17	Carbamidomethylation; Acetylation (Protein N-term)	60449	T-complex protein 1 subunit alpha OS=Mus musculus OX=10090 GN=Tcp1 PE=1 SV=3
473	2982	P70398	187.48	5	13	13	14	Carbamidomethylation	290709	Probable ubiquitin carboxyl-terminal hydrolase FAF-X OS=Mus musculus OX=10090 GN=Usp9x PE=1 SV=2
424	352	Q7TMB8	187.47	12	14	1	16	Carbamidomethylation	145241	Cytoplasmic FMR1-interacting protein 1 OS=Mus musculus OX=10090 GN=Cyfip1 PE=1 SV=1
399	121	B9EKR1	187.17	6	11	11	17	Carbamidomethylation	254403	Receptor-type tyrosine-protein phosphatase zeta OS=Mus musculus OX=10090 GN=Ptprz1 PE=1 SV=1
508	438	Q80XN0	186.61	38	11	11	13	Carbamidomethylation	38299	D-beta-hydroxybutyrate dehydrogenase mitochondrial OS=Mus musculus OX=10090 GN=Bdh1 PE=1 SV=2
545	534	P49312	186.45	30	9	6	11	Carbamidomethylation; Oxidation (M)	34196	Heterogeneous nuclear ribonucleoprotein A1 OS=Mus musculus OX=10090 GN=Hnrnpa1 PE=1 SV=2
430	446	Q8BL97	186.3	27	9	7	16	Carbamidomethylation	30818	Serine/arginine-rich splicing factor 7 OS=Mus musculus OX=10090 GN=Srsf7 PE=1 SV=1
394	483	P10854	186.16	41	6	3	18	Oxidation (M)	13936	Histone H2B type 1-M OS=Mus musculus OX=10090 GN=H2bc14 PE=1 SV=2
394	486	Q64478	186.16	41	6	3	18	Oxidation (M)	13920	Histone H2B type 1-H OS=Mus musculus OX=10090 GN=H2bc9 PE=1 SV=3
394	484	Q6ZWY9	186.16	41	6	3	18	Oxidation (M)	13906	Histone H2B type 1-C/E/G OS=Mus musculus OX=10090 GN=H2bc4 PE=1 SV=3
394	485	Q64525	186.16	41	6	3	18	Oxidation (M)	13920	Histone H2B type 2-B OS=Mus musculus OX=10090 GN=Hist2h2bb PE=1 SV=3
394	479	Q64475	186.16	41	6	3	18	Oxidation (M)	13952	Histone H2B type 1-B OS=Mus musculus OX=10090 GN=H2bc3 PE=1 SV=3
394	480	P10853	186.16	41	6	3	18	Oxidation (M)	13936	Histone H2B type 1-F/J/L OS=Mus musculus OX=10090 GN=H2bc7 PE=1 SV=2
394	481	Q8CGP1	186.16	41	6	3	18	Oxidation (M)	13920	Histone H2B type 1-K OS=Mus musculus OX=10090 GN=H2bc12 PE=1 SV=3
394	482	Q8CGP2	186.16	41	6	3	18	Oxidation (M)	13992	Histone H2B type 1-P OS=Mus musculus OX=10090 GN=Hist1h2bp PE=1 SV=3
493	886	P28740	185.96	20	13	13	14	Carbamidomethylation	79756	Kinesin-like protein KIF2A OS=Mus musculus OX=10090 GN=Kif2a PE=1 SV=2
488	596	O35326	185.95	26	7	5	14		30891	Serine/arginine-rich splicing factor 5 OS=Mus musculus OX=10090 GN=Srsf5 PE=1 SV=2
673	361	P62484	185.83	19	8	4	8	Carbamidomethylation	49387	Abl interactor 2 OS=Mus musculus OX=10090 GN=Abi2 PE=1 SV=1
503	700	Q9WVR4	185.55	23	11	10	13	Carbamidomethylation	73743	Fragile X mental retardation syndrome-related protein 2 OS=Mus musculus OX=10090 GN=Fxr2 PE=1 SV=1
574	735	P97447	185.29	51	10	10	11	Carbamidomethylation	31889	Four and a half LIM domains protein 1 OS=Mus musculus OX=10090 GN=Fhl1 PE=1 SV=3
429	13542	Q8BVG4	185.11	15	13	13	16		98001	Dipeptidyl peptidase 9 OS=Mus musculus OX=10090 GN=Dpp9 PE=1 SV=2
319	1074	P01657	185.07	37	6	1	23		11949	Ig kappa chain V-III region PC 2413 OS=Mus musculus OX=10090 PE=1 SV=1
515	197	Q91VR2	184.96	24	8	8	13	Carbamidomethylation; Oxidation (M)	32886	ATP synthase subunit gamma mitochondrial OS=Mus musculus OX=10090 GN=Atp5f1c PE=1 SV=1
480	1291	P80313	184.61	28	11	11	14	Carbamidomethylation; Acetylation (Protein N-term)	59652	T-complex protein 1 subunit eta OS=Mus musculus OX=10090 GN=Cct7 PE=1 SV=1
474	147	Q9Z315	184.6	12	6	6	14		90885	U4/U6.U5 tri-snRNP-associated protein 1 OS=Mus musculus OX=10090 GN=Sart1 PE=1 SV=1
379	278	P01942	184.36	51	8	8	19		15085	Hemoglobin subunit alpha OS=Mus musculus OX=10090 GN=Hba PE=1 SV=2
534	1414	Q9Z1Z2	184.3	37	9	9	12		38442	Serine-threonine kinase receptor-associated protein OS=Mus musculus OX=10090 GN=Strap PE=1 SV=2
348	276	P63085	184.13	43	14	6	21	Carbamidomethylation; Acetylation (Protein N-term)	41276	Mitogen-activated protein kinase 1 OS=Mus musculus OX=10090 GN=Mapk1 PE=1 SV=3
460	14607	P01878	183.94	39	8	8	15	Carbamidomethylation	36876	Ig alpha chain C region OS=Mus musculus OX=10090 PE=1 SV=1
352	1148	Q8BJH1	183.92	46	16	16	21	Carbamidomethylation	35152	Zinc finger C2HC domain-containing protein 1A OS=Mus musculus OX=10090 GN=Zc2hc1a PE=1 SV=1
345	1568	P01746	183.78	35	8	8	21	Carbamidomethylation; Oxidation (M)	15514	Ig heavy chain V region 93G7 OS=Mus musculus OX=10090 PE=2 SV=1
700	218	Q91XV3	183.64	52	7	7	8		22087	Brain acid soluble protein 1 OS=Mus musculus OX=10090 GN=Basp1 PE=1 SV=3
538	13282	P17918	183.56	36	8	7	12	Carbamidomethylation	28785	Proliferating cell nuclear antigen OS=Mus musculus OX=10090 GN=Pcna PE=1 SV=2
487	674	Q3UHB8	183.41	18	10	10	14	Carbamidomethylation	79857	Coiled-coil domain-containing protein 177 OS=Mus musculus OX=10090 GN=Ccdc177 PE=1 SV=1
464	424	P47963	183.28	41	8	8	15		24305	60S ribosomal protein L13 OS=Mus musculus OX=10090 GN=Rpl13 PE=1 SV=3
444	544	Q8R5C5	182.8	40	11	1	16	Carbamidomethylation	42281	Beta-centractin OS=Mus musculus OX=10090 GN=Actr1b PE=1 SV=1
323	938	P18524	182.66	56	8	2	23	Carbamidomethylation; Oxidation (M)	12866	Ig heavy chain V region RF OS=Mus musculus OX=10090 PE=1 SV=1
481	136	Q9QYC0	182.52	24	12	10	14	Carbamidomethylation	80647	Alpha-adducin OS=Mus musculus OX=10090 GN=Add1 PE=1 SV=2
388	699	Q64519	182.51	12	7	7	18		46002	Syndecan-3 OS=Mus musculus OX=10090 GN=Sdc3 PE=1 SV=2
505	567	Q6PFR5	182.42	28	10	7	13	Acetylation (Protein N-term)	32316	Transformer-2 protein homolog alpha OS=Mus musculus OX=10090 GN=Tra2a PE=1 SV=1
253	330	P08730	182.3	14	11	1	30	Carbamidomethylation	47754	Keratin type I cytoskeletal 13 OS=Mus musculus OX=10090 GN=Krt13 PE=1 SV=2
566	327	Q9JIS5	182.13	15	9	9	11	Carbamidomethylation	82647	Synaptic vesicle glycoprotein 2A OS=Mus musculus OX=10090 GN=Sv2a PE=1 SV=1
463	143	Q04750	181.63	17	13	13	15	Carbamidomethylation; Acetylation (Protein N-term)	90876	DNA topoisomerase 1 OS=Mus musculus OX=10090 GN=Top1 PE=1 SV=2
107	766	P62862	181.4	34	7	7	64		6648	40S ribosomal protein S30 OS=Mus musculus OX=10090 GN=Fau PE=1 SV=1
549	1140	P06151	181.13	33	8	7	11	Carbamidomethylation	36499	L-lactate dehydrogenase A chain OS=Mus musculus OX=10090 GN=Ldha PE=1 SV=3
391	472	Q61584	181.09	23	14	12	18		76222	Fragile X mental retardation syndrome-related protein 1 OS=Mus musculus OX=10090 GN=Fxr1 PE=1 SV=2
657	14602	Q6P5F9	180.01	10	7	7	8		123093	Exportin-1 OS=Mus musculus OX=10090 GN=Xpo1 PE=1 SV=1
483	769	Q91WQ3	179.99	27	13	13	14	Carbamidomethylation	59105	Tyrosine--tRNA ligase cytoplasmic OS=Mus musculus OX=10090 GN=Yars1 PE=1 SV=3
511	1341	P50247	179.9	28	11	10	13	Carbamidomethylation	47688	Adenosylhomocysteinase OS=Mus musculus OX=10090 GN=Ahcy PE=1 SV=3
393	274	Q8CHH9	179.81	39	12	8	18	Carbamidomethylation	49812	Septin-8 OS=Mus musculus OX=10090 GN=Septin8 PE=1 SV=4
601	395	Q7TQF7	179.65	21	10	9	10	Carbamidomethylation	75013	Amphiphysin OS=Mus musculus OX=10090 GN=Amph PE=1 SV=1
355	286	Q8CHC4	179.59	13	16	16	20	Carbamidomethylation	172616	Synaptojanin-1 OS=Mus musculus OX=10090 GN=Synj1 PE=1 SV=3
445	887	P43274	179.31	23	7	3	16	Acetylation (Protein N-term)	21977	Histone H1.4 OS=Mus musculus OX=10090 GN=H1-4 PE=1 SV=2
613	458	P11031	179.27	53	8	8	10		14427	Activated RNA polymerase II transcriptional coactivator p15 OS=Mus musculus OX=10090 GN=Sub1 PE=1 SV=3
322	1236	P01680	179.27	48	9	7	23	Carbamidomethylation; Oxidation (M)	13841	Ig kappa chain V-IV region S107B OS=Mus musculus OX=10090 PE=4 SV=1
461	2471	Q91VC3	178.83	27	9	7	15	Acetylation (Protein N-term)	46840	Eukaryotic initiation factor 4A-III OS=Mus musculus OX=10090 GN=Eif4a3 PE=1 SV=3
465	449	P14094	178.51	35	8	8	15	Carbamidomethylation	35195	Sodium/potassium-transporting ATPase subunit beta-1 OS=Mus musculus OX=10090 GN=Atp1b1 PE=1 SV=1
440	516	P63089	178.2	35	5	5	16	Carbamidomethylation	18869	Pleiotrophin OS=Mus musculus OX=10090 GN=Ptn PE=1 SV=1
625	7727	P01627	178.01	53	6	1	9	Carbamidomethylation	13280	Ig kappa chain V-II region VKappa167 OS=Mus musculus OX=10090 GN=Gm5153 PE=4 SV=1
496	1046	P80314	178	33	11	11	14	Carbamidomethylation	57477	T-complex protein 1 subunit beta OS=Mus musculus OX=10090 GN=Cct2 PE=1 SV=4
634	866	P32067	177.83	22	9	9	9	Carbamidomethylation	47756	Lupus La protein homolog OS=Mus musculus OX=10090 GN=Ssb PE=1 SV=1
559	14594	P70698	177	24	10	10	11	Carbamidomethylation	66683	CTP synthase 1 OS=Mus musculus OX=10090 GN=Ctps1 PE=1 SV=2
380	828	P01642	176.94	39	3	3	19		12615	Ig kappa chain V-V region L7 (Fragment) OS=Mus musculus OX=10090 GN=Gm10881 PE=1 SV=1
507	693	Q99PV0	176.75	7	13	13	13	Carbamidomethylation	273615	Pre-mRNA-processing-splicing factor 8 OS=Mus musculus OX=10090 GN=Prpf8 PE=1 SV=2
528	582	P84099	176.66	25	6	5	12	Oxidation (M)	23466	60S ribosomal protein L19 OS=Mus musculus OX=10090 GN=Rpl19 PE=1 SV=1
532	790	Q9WVA3	176.59	32	9	9	12	Carbamidomethylation	36955	Mitotic checkpoint protein BUB3 OS=Mus musculus OX=10090 GN=Bub3 PE=1 SV=2
417	290	O08919	176.43	19	13	11	17	Carbamidomethylation	64130	Numb-like protein OS=Mus musculus OX=10090 GN=Numbl PE=1 SV=3
619	162	Q9DB77	176.23	24	8	8	9		48235	Cytochrome b-c1 complex subunit 2 mitochondrial OS=Mus musculus OX=10090 GN=Uqcrc2 PE=1 SV=1
475	459	Q9Z204	175.9	24	9	9	14		34385	Heterogeneous nuclear ribonucleoproteins C1/C2 OS=Mus musculus OX=10090 GN=Hnrnpc PE=1 SV=1
431	598	Q99M07	175.52	58	3	3	16	Carbamidomethylation	8359	Cytochrome c oxidase assembly factor 5 OS=Mus musculus OX=10090 GN=Coa5 PE=1 SV=1
396	1263	P62245	175.22	57	8	8	18	Carbamidomethylation; Oxidation (M)	14840	40S ribosomal protein S15a OS=Mus musculus OX=10090 GN=Rps15a PE=1 SV=2
443	478	P12025	174.95	36	6	6	16	Carbamidomethylation	15434	Midkine OS=Mus musculus OX=10090 GN=Mdk PE=1 SV=2
467	540	Q9CR57	174.77	29	6	6	15	Carbamidomethylation; Oxidation (M)	23564	60S ribosomal protein L14 OS=Mus musculus OX=10090 GN=Rpl14 PE=1 SV=3
451	564	Q62093	174.67	22	4	4	15	Acetylation (Protein N-term)	25476	Serine/arginine-rich splicing factor 2 OS=Mus musculus OX=10090 GN=Srsf2 PE=1 SV=4
649	652	P63168	174.37	57	4	2	9	Carbamidomethylation	10366	Dynein light chain 1 cytoplasmic OS=Mus musculus OX=10090 GN=Dynll1 PE=1 SV=1
590	1032	Q8BP47	174.36	19	9	9	10	Carbamidomethylation	64279	Asparagine--tRNA ligase cytoplasmic OS=Mus musculus OX=10090 GN=NARS1 PE=1 SV=2
628	396	Q8K194	174.18	30	6	6	9		18885	U4/U6.U5 small nuclear ribonucleoprotein 27 kDa protein OS=Mus musculus OX=10090 GN=Snrnp27 PE=1 SV=1
499	419	P62880	173.83	40	10	4	14	Carbamidomethylation; Acetylation (Protein N-term)	37331	Guanine nucleotide-binding protein G(I)/G(S)/G(T) subunit beta-2 OS=Mus musculus OX=10090 GN=Gnb2 PE=1 SV=3
275	14344	P01811	173.74	48	6	2	27	Carbamidomethylation	13001	Ig heavy chain V region UPC10 OS=Mus musculus OX=10090 PE=1 SV=1
395	608	P50516	173.74	36	13	13	18	Carbamidomethylation; Oxidation (M)	68326	V-type proton ATPase catalytic subunit A OS=Mus musculus OX=10090 GN=Atp6v1a PE=1 SV=2
494	128	Q9QYB8	173.06	17	10	8	14	Carbamidomethylation	80642	Beta-adducin OS=Mus musculus OX=10090 GN=Add2 PE=1 SV=4
397	1237	P01658	173.04	14	4	1	18		14523	Ig kappa chain V-III region MOPC 321 OS=Mus musculus OX=10090 PE=1 SV=1
230	350	A2AQ07	172.47	14	8	1	33	Carbamidomethylation; Oxidation (M)	50441	Tubulin beta-1 chain OS=Mus musculus OX=10090 GN=Tubb1 PE=1 SV=1
442	382	P60202	172.44	24	6	6	16	Carbamidomethylation; Oxidation (M)	30077	Myelin proteolipid protein OS=Mus musculus OX=10090 GN=Plp1 PE=1 SV=2
502	618	Q8BZ98	171.44	8	7	1	13	Carbamidomethylation; Oxidation (M)	97190	Dynamin-3 OS=Mus musculus OX=10090 GN=Dnm3 PE=1 SV=1
401	712	P09405	171.32	16	11	11	17		76723	Nucleolin OS=Mus musculus OX=10090 GN=Ncl PE=1 SV=2
579	234	P80317	171.26	18	8	8	10		58004	T-complex protein 1 subunit zeta OS=Mus musculus OX=10090 GN=Cct6a PE=1 SV=3
360	381	P41105	170.95	46	8	8	20	Carbamidomethylation; Acetylation (Protein N-term); Oxidation (M)	15733	60S ribosomal protein L28 OS=Mus musculus OX=10090 GN=Rpl28 PE=1 SV=2
187	639	P62274	170.75	48	6	6	41	Carbamidomethylation; Acetylation (Protein N-term); Oxidation (M)	6677	40S ribosomal protein S29 OS=Mus musculus OX=10090 GN=Rps29 PE=1 SV=2
504	757	Q9D554	170.74	28	10	10	13	Carbamidomethylation; Acetylation (Protein N-term)	58842	Splicing factor 3A subunit 3 OS=Mus musculus OX=10090 GN=Sf3a3 PE=1 SV=2
466	469	P97379	170.71	19	8	7	15	Carbamidomethylation	54088	Ras GTPase-activating protein-binding protein 2 OS=Mus musculus OX=10090 GN=G3bp2 PE=1 SV=2
609	443	Q60932	170.51	33	8	7	10	Carbamidomethylation	32351	Voltage-dependent anion-selective channel protein 1 OS=Mus musculus OX=10090 GN=Vdac1 PE=1 SV=3
550	366	Q8VE97	170.31	13	6	4	11		55979	Serine/arginine-rich splicing factor 4 OS=Mus musculus OX=10090 GN=Srsf4 PE=2 SV=1
418	203	P58468	170.31	56	9	9	17		24814	Ribosome biogenesis protein SLX9 homolog OS=Mus musculus OX=10090 GN=Slx9 PE=1 SV=1
582	159	Q8K0U4	170.29	17	9	9	10	Acetylation (Protein N-term)	74871	Heat shock 70 kDa protein 12A OS=Mus musculus OX=10090 GN=Hspa12a PE=1 SV=1
415	932	Q9WTM5	169.98	37	14	14	17		51113	RuvB-like 2 OS=Mus musculus OX=10090 GN=Ruvbl2 PE=1 SV=3
196	943	P01637	169.67	44	7	2	39	Oxidation (M)	14386	Ig kappa chain V-V region T1 OS=Mus musculus OX=10090 PE=4 SV=1
513	1240	Q61753	169.57	20	9	8	13	Carbamidomethylation	56586	D-3-phosphoglycerate dehydrogenase OS=Mus musculus OX=10090 GN=Phgdh PE=1 SV=3
457	464	Q9JM52	169.48	9	11	6	15	Carbamidomethylation	147294	Misshapen-like kinase 1 OS=Mus musculus OX=10090 GN=Mink1 PE=1 SV=3
342	507	Q8BP67	169.25	32	6	6	22	Carbamidomethylation; Oxidation (M)	17779	60S ribosomal protein L24 OS=Mus musculus OX=10090 GN=Rpl24 PE=1 SV=2
614	1014	P27661	169.24	41	5	3	10		15143	Histone H2AX OS=Mus musculus OX=10090 GN=H2ax PE=1 SV=2
498	6058	P60122	169.14	37	12	12	14	Carbamidomethylation	50214	RuvB-like 1 OS=Mus musculus OX=10090 GN=Ruvbl1 PE=1 SV=1
419	489	Q9D2U9	168.65	36	5	2	17	Oxidation (M)	13994	H2B.U histone 2 OS=Mus musculus OX=10090 GN=H2bu2 PE=1 SV=3
419	490	Q64524	168.65	36	5	2	17	Oxidation (M)	13993	Histone H2B type 2-E OS=Mus musculus OX=10090 GN=H2bc21 PE=1 SV=3
419	488	Q8CGP0	168.65	36	5	2	17	Oxidation (M)	13908	Histone H2B type 3-B OS=Mus musculus OX=10090 GN=H2bu1 PE=1 SV=3
611	161	Q9R111	168.59	28	10	10	10	Carbamidomethylation	51013	Guanine deaminase OS=Mus musculus OX=10090 GN=Gda PE=1 SV=1
606	500	P62320	168.34	48	4	4	10	Carbamidomethylation	13916	Small nuclear ribonucleoprotein Sm D3 OS=Mus musculus OX=10090 GN=Snrpd3 PE=1 SV=1
576	453	G5E8K5	168.17	6	9	5	10		214061	Ankyrin-3 OS=Mus musculus OX=10090 GN=Ank3 PE=1 SV=1
600	1444	Q61990	167.85	30	8	6	10	Carbamidomethylation; Oxidation (M)	38222	Poly(rC)-binding protein 2 OS=Mus musculus OX=10090 GN=Pcbp2 PE=1 SV=1
565	244	Q99KJ8	167.76	30	8	8	11		44117	Dynactin subunit 2 OS=Mus musculus OX=10090 GN=Dctn2 PE=1 SV=3
351	321	Q6ZWN5	167.74	42	13	13	21		22591	40S ribosomal protein S9 OS=Mus musculus OX=10090 GN=Rps9 PE=1 SV=3
568	1016	Q9R0U0	167.46	27	8	8	11		31301	Serine/arginine-rich splicing factor 10 OS=Mus musculus OX=10090 GN=Srsf10 PE=1 SV=2
334	210	Q9CQV8	167.44	43	10	4	22	Oxidation (M)	28086	14-3-3 protein beta/alpha OS=Mus musculus OX=10090 GN=Ywhab PE=1 SV=3
518	1290	Q9D7S7	167.34	57	5	5	13		14467	60S ribosomal protein L22-like 1 OS=Mus musculus OX=10090 GN=Rpl22l1 PE=1 SV=1
470	501	P10922	166.97	23	5	5	15	Acetylation (Protein N-term); Oxidation (M)	20861	Histone H1.0 OS=Mus musculus OX=10090 GN=H1-0 PE=2 SV=4
519	512	P27546	166.91	14	11	11	12		117429	Microtubule-associated protein 4 OS=Mus musculus OX=10090 GN=Map4 PE=1 SV=3
674	968	P62196	166.91	29	8	7	8	Carbamidomethylation; Acetylation (Protein N-term)	45626	26S proteasome regulatory subunit 8 OS=Mus musculus OX=10090 GN=Psmc5 PE=1 SV=1
462	933	P62855	166.84	44	4	4	15	Carbamidomethylation	13015	40S ribosomal protein S26 OS=Mus musculus OX=10090 GN=Rps26 PE=1 SV=3
636	599	Q7TQD2	166.81	33	5	5	9		23575	Tubulin polymerization-promoting protein OS=Mus musculus OX=10090 GN=Tppp PE=1 SV=1
594	862	Q02053	166.26	11	8	5	10	Carbamidomethylation	117809	Ubiquitin-like modifier-activating enzyme 1 OS=Mus musculus OX=10090 GN=Uba1 PE=1 SV=1
426	9362	Q99PU8	166.21	15	15	15	16	Carbamidomethylation	136668	ATP-dependent RNA helicase DHX30 OS=Mus musculus OX=10090 GN=Dhx30 PE=1 SV=1
456	285	O54774	166.08	14	14	14	15	Carbamidomethylation	135081	AP-3 complex subunit delta-1 OS=Mus musculus OX=10090 GN=Ap3d1 PE=1 SV=1
405	221	O70318	166.04	11	10	6	17	Carbamidomethylation	109940	Band 4.1-like protein 2 OS=Mus musculus OX=10090 GN=Epb41l2 PE=1 SV=2
524	14595	P11680	165.21	29	9	9	12	Carbamidomethylation	50327	Properdin OS=Mus musculus OX=10090 GN=Cfp PE=1 SV=2
639	333	Q9Z0G0	165.1	40	9	9	9		36129	PDZ domain-containing protein GIPC1 OS=Mus musculus OX=10090 GN=Gipc1 PE=1 SV=1
769	14610	Q9DCL9	165.03	19	6	6	6	Carbamidomethylation	47006	Multifunctional protein ADE2 OS=Mus musculus OX=10090 GN=Paics PE=1 SV=4
714	724	P42208	164.97	27	7	6	7	Carbamidomethylation	41526	Septin-2 OS=Mus musculus OX=10090 GN=Septin2 PE=1 SV=2
117	1355	P62892	164.85	24	8	8	57		6407	60S ribosomal protein L39 OS=Mus musculus OX=10090 GN=Rpl39 PE=1 SV=2
707	444	P56564	164.84	14	5	5	7		59622	Excitatory amino acid transporter 1 OS=Mus musculus OX=10090 GN=Slc1a3 PE=1 SV=2
575	209	Q62059	164.44	3	9	9	10	Carbamidomethylation	366788	Versican core protein OS=Mus musculus OX=10090 GN=Vcan PE=1 SV=2
536	796	Q8C163	164.25	36	8	8	12	Carbamidomethylation	41384	Nuclease EXOG mitochondrial OS=Mus musculus OX=10090 GN=Exog PE=1 SV=1
540	532	Q9D0M5	164.02	57	4	2	12	Carbamidomethylation	10350	Dynein light chain 2 cytoplasmic OS=Mus musculus OX=10090 GN=Dynll2 PE=1 SV=1
563	156	P35486	163.69	26	10	10	11	Carbamidomethylation	43232	Pyruvate dehydrogenase E1 component subunit alpha somatic form mitochondrial OS=Mus musculus OX=10090 GN=Pdha1 PE=1 SV=1
318	168	P19001	163.61	17	10	1	23		44542	Keratin type I cytoskeletal 19 OS=Mus musculus OX=10090 GN=Krt19 PE=1 SV=1
629	921	Q8R0S4	163.54	20	9	7	9	Carbamidomethylation	57950	Voltage-dependent L-type calcium channel subunit beta-4 OS=Mus musculus OX=10090 GN=Cacnb4 PE=1 SV=2
577	521	A2AJI0	163.29	16	10	10	10	Carbamidomethylation	93276	MAP7 domain-containing protein 1 OS=Mus musculus OX=10090 GN=Map7d1 PE=1 SV=1
695	1123	P99027	163.29	59	5	5	8		11651	60S acidic ribosomal protein P2 OS=Mus musculus OX=10090 GN=Rplp2 PE=1 SV=3
589	456	P27048	162.99	26	8	8	10	Carbamidomethylation	23656	Small nuclear ribonucleoprotein-associated protein B OS=Mus musculus OX=10090 GN=Snrpb PE=1 SV=1
589	494	P63163	162.99	25	8	8	10	Carbamidomethylation	24614	Small nuclear ribonucleoprotein-associated protein N OS=Mus musculus OX=10090 GN=Snrpn PE=1 SV=1
570	266	Q9D824	162.5	18	7	7	11		64959	Pre-mRNA 3'-end-processing factor FIP1 OS=Mus musculus OX=10090 GN=Fip1l1 PE=1 SV=1
398	1360	P01820	162.43	57	7	2	18	Carbamidomethylation; Oxidation (M)	12447	Ig heavy chain V region PJ14 OS=Mus musculus OX=10090 PE=1 SV=1
516	213	Q9R1T4	162.37	26	9	3	13	Carbamidomethylation	49620	Septin-6 OS=Mus musculus OX=10090 GN=Septin6 PE=1 SV=4
485	8386	Q8R516	162.35	15	12	12	14	Acetylation (Protein N-term)	105961	E3 ubiquitin-protein ligase MIB2 OS=Mus musculus OX=10090 GN=Mib2 PE=1 SV=2
539	669	Q9CZT8	162.34	49	8	4	12		24757	Ras-related protein Rab-3B OS=Mus musculus OX=10090 GN=Rab3b PE=1 SV=1
535	1027	Q6ZWX6	162.1	35	9	9	12	Carbamidomethylation	36108	Eukaryotic translation initiation factor 2 subunit 1 OS=Mus musculus OX=10090 GN=Eif2s1 PE=1 SV=3
479	2850	Q9Z1X4	161.88	13	9	7	14	Carbamidomethylation	96021	Interleukin enhancer-binding factor 3 OS=Mus musculus OX=10090 GN=Ilf3 PE=1 SV=2
497	417	P63011	161.84	47	8	4	14	Carbamidomethylation; Oxidation (M)	24970	Ras-related protein Rab-3A OS=Mus musculus OX=10090 GN=Rab3a PE=1 SV=1
585	117	Q8BXR9	161.19	14	10	10	10	Carbamidomethylation	108920	Oxysterol-binding protein-related protein 6 OS=Mus musculus OX=10090 GN=Osbpl6 PE=1 SV=1
621	1203	Q05D44	161.01	10	8	8	9	Carbamidomethylation	137616	Eukaryotic translation initiation factor 5B OS=Mus musculus OX=10090 GN=Eif5b PE=1 SV=2
569	776	Q9CR88	160.65	36	5	5	11	Carbamidomethylation; Oxidation (M)	14920	28S ribosomal protein S14 mitochondrial OS=Mus musculus OX=10090 GN=Mrps14 PE=1 SV=1
654	944	P43275	160.18	29	5	3	9	Acetylation (Protein N-term)	21785	Histone H1.1 OS=Mus musculus OX=10090 GN=H1-1 PE=1 SV=2
547	11968	P97310	159.89	15	10	10	11	Carbamidomethylation	102077	DNA replication licensing factor MCM2 OS=Mus musculus OX=10090 GN=Mcm2 PE=1 SV=3
273	1504	P01634	159.47	46	9	3	27	Oxidation (M)	14902	Ig kappa chain V-V region MOPC 21 OS=Mus musculus OX=10090 PE=1 SV=1
543	511	O88735	159.43	15	9	9	11		82022	Ensconsin OS=Mus musculus OX=10090 GN=Map7 PE=1 SV=1
759	377	Q99JY9	159.37	21	6	6	7	Carbamidomethylation	47357	Actin-related protein 3 OS=Mus musculus OX=10090 GN=Actr3 PE=1 SV=3
453	11764	Q78PY7	159.19	20	13	13	15	Acetylation (Protein N-term)	102088	Staphylococcal nuclease domain-containing protein 1 OS=Mus musculus OX=10090 GN=Snd1 PE=1 SV=1
610	543	P62317	159.18	49	6	6	10	Carbamidomethylation; Oxidation (M)	13527	Small nuclear ribonucleoprotein Sm D2 OS=Mus musculus OX=10090 GN=Snrpd2 PE=1 SV=1
472	2948	A2AN08	159.08	4	14	14	14	Carbamidomethylation	572298	E3 ubiquitin-protein ligase UBR4 OS=Mus musculus OX=10090 GN=Ubr4 PE=1 SV=1
598	355	P70404	158.91	25	8	8	10	Carbamidomethylation	42785	Isocitrate dehydrogenase [NAD] subunit gamma 1 mitochondrial OS=Mus musculus OX=10090 GN=Idh3g PE=1 SV=1
638	5038	Q60973	158.9	29	8	5	9	Carbamidomethylation	47790	Histone-binding protein RBBP7 OS=Mus musculus OX=10090 GN=Rbbp7 PE=1 SV=1
729	1375	P05202	158.85	18	7	7	7	Carbamidomethylation	47411	Aspartate aminotransferase mitochondrial OS=Mus musculus OX=10090 GN=Got2 PE=1 SV=1
364	854	Q80X80	158.38	7	3	3	19		76329	Phospholipid transfer protein C2CD2L OS=Mus musculus OX=10090 GN=C2cd2l PE=1 SV=3
471	433	P19253	157.75	28	8	8	15	Acetylation (Protein N-term)	23464	60S ribosomal protein L13a OS=Mus musculus OX=10090 GN=Rpl13a PE=1 SV=4
486	198	P63328	157.49	22	10	7	14	Carbamidomethylation	58644	Serine/threonine-protein phosphatase 2B catalytic subunit alpha isoform OS=Mus musculus OX=10090 GN=Ppp3ca PE=1 SV=1
558	520	P62743	157.25	44	8	8	11		17018	AP-2 complex subunit sigma OS=Mus musculus OX=10090 GN=Ap2s1 PE=1 SV=1
578	1220	Q62318	156.83	10	7	7	10		88847	Transcription intermediary factor 1-beta OS=Mus musculus OX=10090 GN=Trim28 PE=1 SV=3
635	692	P80315	156.78	18	6	5	9	Carbamidomethylation	58066	T-complex protein 1 subunit delta OS=Mus musculus OX=10090 GN=Cct4 PE=1 SV=3
372	882	P84750	156.47	50	8	6	19		13251	Ig kappa chain V region Mem5 (Fragment) OS=Mus musculus OX=10090 PE=1 SV=1
581	249	O08788	156.44	10	9	9	10	Carbamidomethylation	141675	Dynactin subunit 1 OS=Mus musculus OX=10090 GN=Dctn1 PE=1 SV=3
556	842	Q99KK2	156.37	20	7	7	11	Carbamidomethylation	48058	N-acylneuraminate cytidylyltransferase OS=Mus musculus OX=10090 GN=Cmas PE=1 SV=2
664	825	Q8BGQ7	156.37	10	6	6	8	Carbamidomethylation	106908	Alanine--tRNA ligase cytoplasmic OS=Mus musculus OX=10090 GN=Aars1 PE=1 SV=1
552	851	O35066	156.09	16	11	5	11		89973	Kinesin-like protein KIF3C OS=Mus musculus OX=10090 GN=Kif3c PE=1 SV=3
572	653	Q9CQP0	155.98	52	4	4	11		7416	39S ribosomal protein L33 mitochondrial OS=Mus musculus OX=10090 GN=Mrpl33 PE=1 SV=1
831	934	Q9D819	155.63	20	4	4	5	Carbamidomethylation	32667	Inorganic pyrophosphatase OS=Mus musculus OX=10090 GN=Ppa1 PE=1 SV=1
501	332	P62806	155.57	33	5	5	14	Oxidation (M)	11367	Histone H4 OS=Mus musculus OX=10090 GN=H4c1 PE=1 SV=2
736	246	D3YVF0	155.55	12	6	6	7		79397	A-kinase anchor protein 5 OS=Mus musculus OX=10090 GN=Akap5 PE=1 SV=2
441	1239	P01819	155.54	34	6	1	16	Carbamidomethylation; Oxidation (M)	15759	Ig heavy chain V region MOPC 141 OS=Mus musculus OX=10090 PE=4 SV=1
603	256	Q8CAQ8	155.52	16	9	9	10		83900	MICOS complex subunit Mic60 OS=Mus musculus OX=10090 GN=Immt PE=1 SV=1
642	1864	Q9CQ10	155.03	37	6	6	9	Carbamidomethylation	25219	Charged multivesicular body protein 3 OS=Mus musculus OX=10090 GN=Chmp3 PE=1 SV=3
548	818	Q80TV8	155.01	10	11	10	11		169227	CLIP-associating protein 1 OS=Mus musculus OX=10090 GN=Clasp1 PE=1 SV=2
530	1230	P60335	154.84	22	5	3	12	Carbamidomethylation; Oxidation (M)	37498	Poly(rC)-binding protein 1 OS=Mus musculus OX=10090 GN=Pcbp1 PE=1 SV=1
646	1488	Q6ZWU9	154.5	40	5	3	9	Carbamidomethylation; Oxidation (M)	9461	40S ribosomal protein S27 OS=Mus musculus OX=10090 GN=Rps27 PE=1 SV=3
514	269	P84078	153.88	49	7	3	13		20697	ADP-ribosylation factor 1 OS=Mus musculus OX=10090 GN=Arf1 PE=1 SV=2
514	270	P61205	153.88	49	7	3	13		20601	ADP-ribosylation factor 3 OS=Mus musculus OX=10090 GN=Arf3 PE=2 SV=2
672	701	O54988	153.4	6	7	7	8	Carbamidomethylation	141457	STE20-like serine/threonine-protein kinase OS=Mus musculus OX=10090 GN=Slk PE=1 SV=2
661	11611	Q9ERK4	152.65	8	5	5	8	Carbamidomethylation; Acetylation (Protein N-term)	110455	Exportin-2 OS=Mus musculus OX=10090 GN=Cse1l PE=1 SV=1
567	798	P63323	152.5	53	5	5	11	Carbamidomethylation; Acetylation (Protein N-term); Oxidation (M)	14525	40S ribosomal protein S12 OS=Mus musculus OX=10090 GN=Rps12 PE=1 SV=2
703	1049	P19096	152.43	3	7	7	7	Acetylation (Protein N-term)	272426	Fatty acid synthase OS=Mus musculus OX=10090 GN=Fasn PE=1 SV=2
735	5348	O08663	152.28	19	7	7	7	Carbamidomethylation	52922	Methionine aminopeptidase 2 OS=Mus musculus OX=10090 GN=Metap2 PE=1 SV=1
495	338	P35700	151.79	53	8	6	14	Carbamidomethylation; Oxidation (M)	22176	Peroxiredoxin-1 OS=Mus musculus OX=10090 GN=Prdx1 PE=1 SV=1
623	1185	Q99NE5	151.25	10	9	9	9	Carbamidomethylation	163160	Regulating synaptic membrane exocytosis protein 1 OS=Mus musculus OX=10090 GN=Rims1 PE=1 SV=2
608	502	O88569	151.06	29	8	6	10	Carbamidomethylation	37403	Heterogeneous nuclear ribonucleoproteins A2/B1 OS=Mus musculus OX=10090 GN=Hnrnpa2b1 PE=1 SV=2
662	1072	Q5F2E8	150.96	7	7	7	8		116050	Serine/threonine-protein kinase TAO1 OS=Mus musculus OX=10090 GN=Taok1 PE=1 SV=1
564	14606	Q8R1R4	150.8	31	6	6	11	Carbamidomethylation	26764	Interleukin-34 OS=Mus musculus OX=10090 GN=Il34 PE=1 SV=1
506	600	Q80TK0	150.55	10	10	10	13	Carbamidomethylation	134060	AP2-interacting clathrin-endocytosis protein OS=Mus musculus OX=10090 GN=Kiaa1107 PE=1 SV=6
525	14597	Q00896	150.23	26	10	5	12		45823	Alpha-1-antitrypsin 1-3 OS=Mus musculus OX=10090 GN=Serpina1c PE=1 SV=2
525	14598	P07758	150.23	26	10	5	12		46003	Alpha-1-antitrypsin 1-1 OS=Mus musculus OX=10090 GN=Serpina1a PE=1 SV=4
544	848	O54781	150.13	16	8	6	11		76757	SRSF protein kinase 2 OS=Mus musculus OX=10090 GN=Srpk2 PE=1 SV=2
709	142	P48193	150.07	9	6	4	7	Carbamidomethylation	95911	Protein 4.1 OS=Mus musculus OX=10090 GN=Epb41 PE=1 SV=2
742	471	Q8R5H6	149.55	16	7	7	7		61509	Wiskott-Aldrich syndrome protein family member 1 OS=Mus musculus OX=10090 GN=Wasf1 PE=1 SV=2
678	14603	Q61646	149.49	22	6	6	8	Carbamidomethylation	38752	Haptoglobin OS=Mus musculus OX=10090 GN=Hp PE=1 SV=1
655	940	Q9JJI8	149.3	50	5	5	9		8204	60S ribosomal protein L38 OS=Mus musculus OX=10090 GN=Rpl38 PE=1 SV=3
754	661	Q9QUI0	148.99	40	7	5	7	Carbamidomethylation	21782	Transforming protein RhoA OS=Mus musculus OX=10090 GN=Rhoa PE=1 SV=1
597	14600	Q9JIF0	148.84	30	9	9	10	Carbamidomethylation	42436	Protein arginine N-methyltransferase 1 OS=Mus musculus OX=10090 GN=Prmt1 PE=1 SV=1
512	374	Q6IRU5	148.84	31	8	8	13	Carbamidomethylation	25172	Clathrin light chain B OS=Mus musculus OX=10090 GN=Cltb PE=1 SV=1
517	529	Q63844	148.81	24	7	1	13	Carbamidomethylation	43067	Mitogen-activated protein kinase 3 OS=Mus musculus OX=10090 GN=Mapk3 PE=1 SV=5
677	440	Q9R0N7	148.69	24	7	7	8		45472	Synaptotagmin-7 OS=Mus musculus OX=10090 GN=Syt7 PE=1 SV=1
752	864	Q7TPG7	148.18	40	4	4	7	Carbamidomethylation	14647	Chemokine-like protein TAFA-2 OS=Mus musculus OX=10090 GN=Tafa2 PE=1 SV=1
726	468	O70251	148.17	46	6	6	7	Carbamidomethylation	24694	Elongation factor 1-beta OS=Mus musculus OX=10090 GN=Eef1b PE=1 SV=5
602	282	Q60737	148.14	37	9	9	10	Carbamidomethylation	45134	Casein kinase II subunit alpha OS=Mus musculus OX=10090 GN=Csnk2a1 PE=1 SV=2
696	497	P47754	148.08	38	7	7	8	Carbamidomethylation	32967	F-actin-capping protein subunit alpha-2 OS=Mus musculus OX=10090 GN=Capza2 PE=1 SV=3
553	251	Q3U1J4	147.7	11	10	10	11	Carbamidomethylation	126853	DNA damage-binding protein 1 OS=Mus musculus OX=10090 GN=Ddb1 PE=1 SV=2
650	416	Q9R0P5	147.64	54	7	7	9	Carbamidomethylation; Acetylation (Protein N-term)	18522	Destrin OS=Mus musculus OX=10090 GN=Dstn PE=1 SV=3
573	647	P60867	147.47	29	4	4	11	Carbamidomethylation	13373	40S ribosomal protein S20 OS=Mus musculus OX=10090 GN=Rps20 PE=1 SV=1
737	1159	Q9CXY6	147.46	21	6	6	7		43062	Interleukin enhancer-binding factor 2 OS=Mus musculus OX=10090 GN=Ilf2 PE=1 SV=1
689	14620	Q9D1Q6	147.23	14	6	6	8	Carbamidomethylation	46853	Endoplasmic reticulum resident protein 44 OS=Mus musculus OX=10090 GN=Erp44 PE=1 SV=1
555	202	Q8VEM8	147.17	25	7	7	11	Carbamidomethylation	39632	Phosphate carrier protein mitochondrial OS=Mus musculus OX=10090 GN=Slc25a3 PE=1 SV=1
704	898	Q8BTI8	146.84	4	7	7	7	Carbamidomethylation	294841	Serine/arginine repetitive matrix protein 2 OS=Mus musculus OX=10090 GN=Srrm2 PE=1 SV=3
715	1684	Q6NV83	146.78	8	6	6	7		118261	U2 snRNP-associated SURP motif-containing protein OS=Mus musculus OX=10090 GN=U2surp PE=1 SV=3
651	970	P32883	146.27	38	6	2	9	Carbamidomethylation	21656	GTPase KRas OS=Mus musculus OX=10090 GN=Kras PE=1 SV=1
557	211	Q9Z1S5	146.23	22	7	6	11	Carbamidomethylation	40038	Neuronal-specific septin-3 OS=Mus musculus OX=10090 GN=Septin3 PE=1 SV=2
668	908	Q61316	146.1	12	8	7	8	Carbamidomethylation	94133	Heat shock 70 kDa protein 4 OS=Mus musculus OX=10090 GN=Hspa4 PE=1 SV=1
784	1443	Q8K406	146.08	14	5	5	6	Carbamidomethylation	61818	Leucine-rich repeat LGI family member 3 OS=Mus musculus OX=10090 GN=Lgi3 PE=1 SV=1
571	901	P62814	146.05	23	7	7	11	Carbamidomethylation	56551	V-type proton ATPase subunit B brain isoform OS=Mus musculus OX=10090 GN=Atp6v1b2 PE=1 SV=1
658	6509	Q3UTQ8	145.41	12	8	8	8		105489	Cyclin-dependent kinase-like 5 OS=Mus musculus OX=10090 GN=Cdkl5 PE=1 SV=1
624	831	Q9CX86	145.1	24	5	4	9		30530	Heterogeneous nuclear ribonucleoprotein A0 OS=Mus musculus OX=10090 GN=Hnrnpa0 PE=1 SV=1
739	548	Q9CXW4	144.8	25	5	5	7	Carbamidomethylation; Acetylation (Protein N-term)	20252	60S ribosomal protein L11 OS=Mus musculus OX=10090 GN=Rpl11 PE=1 SV=4
605	536	Q60668	144.51	26	8	6	10	Carbamidomethylation; Oxidation (M)	38354	Heterogeneous nuclear ribonucleoprotein D0 OS=Mus musculus OX=10090 GN=Hnrnpd PE=1 SV=2
666	1215	Q80WM4	144.13	16	5	4	8		42809	Hyaluronan and proteoglycan link protein 4 OS=Mus musculus OX=10090 GN=Hapln4 PE=2 SV=2
669	339	P17710	143.79	8	8	6	8	Carbamidomethylation	108303	Hexokinase-1 OS=Mus musculus OX=10090 GN=Hk1 PE=1 SV=3
647	406	O08539	143.77	19	8	7	9	Carbamidomethylation	64470	Myc box-dependent-interacting protein 1 OS=Mus musculus OX=10090 GN=Bin1 PE=1 SV=1
599	14596	Q922B2	143.67	23	10	10	10	Carbamidomethylation	57147	Aspartate--tRNA ligase cytoplasmic OS=Mus musculus OX=10090 GN=Dars1 PE=1 SV=2
644	803	P63325	143.54	38	6	6	9		18916	40S ribosomal protein S10 OS=Mus musculus OX=10090 GN=Rps10 PE=1 SV=1
595	780	Q8K4Z5	143.23	13	7	7	10		88545	Splicing factor 3A subunit 1 OS=Mus musculus OX=10090 GN=Sf3a1 PE=1 SV=1
819	584	Q5SUF2	142.53	14	5	5	5		51450	Luc7-like protein 3 OS=Mus musculus OX=10090 GN=Luc7l3 PE=1 SV=1
561	770	P83510	142.5	6	7	2	11		150366	Traf2 and NCK-interacting protein kinase OS=Mus musculus OX=10090 GN=Tnik PE=1 SV=2
592	288	Q9DCX2	142.42	55	8	8	10	Carbamidomethylation	18749	ATP synthase subunit d mitochondrial OS=Mus musculus OX=10090 GN=Atp5pd PE=1 SV=3
717	14713	P01745	142.42	28	4	4	7	Acetylation (Protein N-term)	13135	Ig heavy chain V region MPC 11 OS=Mus musculus OX=10090 PE=4 SV=1
785	956	Q80U23	142.37	14	5	5	6	Carbamidomethylation	53753	Syntaphilin OS=Mus musculus OX=10090 GN=Snph PE=1 SV=3
725	1712	Q9WTX2	142.21	30	7	7	7	Carbamidomethylation	34371	Interferon-inducible double-stranded RNA-dependent protein kinase activator A OS=Mus musculus OX=10090 GN=Prkra PE=1 SV=1
781	1250	A2RTL5	142.11	19	5	5	6	Carbamidomethylation	43877	Arginine/serine-rich coiled-coil protein 2 OS=Mus musculus OX=10090 GN=Rsrc2 PE=2 SV=1
947	1038	Q8BZX4	142.11	11	4	4	4		56763	Splicing regulatory glutamine/lysine-rich protein 1 OS=Mus musculus OX=10090 GN=Srek1 PE=2 SV=1
676	14613	Q00897	142.04	16	6	1	8		45998	Alpha-1-antitrypsin 1-4 OS=Mus musculus OX=10090 GN=Serpina1d PE=1 SV=1
780	2323	Q8R1B4	141.94	7	5	5	6		105531	Eukaryotic translation initiation factor 3 subunit C OS=Mus musculus OX=10090 GN=Eif3c PE=1 SV=1
746	681	Q9R020	141.76	23	7	7	7	Carbamidomethylation	37350	Zinc finger Ran-binding domain-containing protein 2 OS=Mus musculus OX=10090 GN=Zranb2 PE=1 SV=2
520	448	Q9Z1W8	141.73	4	5	1	12	Carbamidomethylation; Oxidation (M)	114726	Potassium-transporting ATPase alpha chain 2 OS=Mus musculus OX=10090 GN=Atp12a PE=1 SV=3
749	1723	P63242	141.45	62	5	5	7	Carbamidomethylation; Acetylation (Protein N-term)	16832	Eukaryotic translation initiation factor 5A-1 OS=Mus musculus OX=10090 GN=Eif5a PE=1 SV=2
612	1519	Q9D7G0	141.4	33	7	7	10	Carbamidomethylation	34834	Ribose-phosphate pyrophosphokinase 1 OS=Mus musculus OX=10090 GN=Prps1 PE=1 SV=4
693	378	P99029	141.38	46	7	7	8	Carbamidomethylation	21897	Peroxiredoxin-5 mitochondrial OS=Mus musculus OX=10090 GN=Prdx5 PE=1 SV=2
688	14609	Q5PR73	141.37	42	6	6	8	Carbamidomethylation	22498	GTP-binding protein Di-Ras2 OS=Mus musculus OX=10090 GN=Diras2 PE=1 SV=1
708	741	Q02248	141.29	9	6	4	7	Carbamidomethylation	85471	Catenin beta-1 OS=Mus musculus OX=10090 GN=Ctnnb1 PE=1 SV=1
740	687	Q3TWW8	141.01	14	5	3	7		39025	Serine/arginine-rich splicing factor 6 OS=Mus musculus OX=10090 GN=Srsf6 PE=1 SV=1
786	1219	P57776	140.43	26	5	5	6		31293	Elongation factor 1-delta OS=Mus musculus OX=10090 GN=Eef1d PE=1 SV=3
596	873	Q6PGN3	140.27	13	8	7	10	Carbamidomethylation	82979	Serine/threonine-protein kinase DCLK2 OS=Mus musculus OX=10090 GN=Dclk2 PE=1 SV=1
772	14619	Q60972	140.16	17	5	2	6	Carbamidomethylation	47656	Histone-binding protein RBBP4 OS=Mus musculus OX=10090 GN=Rbbp4 PE=1 SV=5
660	691	Q6A0A9	140.09	10	7	7	8	Carbamidomethylation	121646	Constitutive coactivator of PPAR-gamma-like protein 1 OS=Mus musculus OX=10090 GN=FAM120A PE=1 SV=2
641	8226	Q61187	139.91	23	6	6	9		44124	Tumor susceptibility gene 101 protein OS=Mus musculus OX=10090 GN=Tsg101 PE=1 SV=2
542	573	P47915	139.79	24	6	6	12		17587	60S ribosomal protein L29 OS=Mus musculus OX=10090 GN=Rpl29 PE=1 SV=2
778	1218	Q9CQE8	139.5	26	5	5	6		28152	RNA transcription translation and transport factor protein OS=Mus musculus OX=10090 GN=RTRAF PE=1 SV=1
681	8282	Q8R4E6	139.48	24	6	5	8	Carbamidomethylation	39938	Purine-rich element-binding protein gamma OS=Mus musculus OX=10090 GN=Purg PE=1 SV=1
562	672	P62823	139.47	33	6	3	11		25872	Ras-related protein Rab-3C OS=Mus musculus OX=10090 GN=Rab3c PE=1 SV=1
551	739	P80316	139.4	23	8	7	11	Carbamidomethylation; Acetylation (Protein N-term)	59624	T-complex protein 1 subunit epsilon OS=Mus musculus OX=10090 GN=Cct5 PE=1 SV=1
940	3850	P31254	139.33	5	4	1	4	Carbamidomethylation	118038	Ubiquitin-like modifier-activating enzyme 1 Y OS=Mus musculus OX=10090 GN=Uba1y PE=1 SV=2
868	7419	P34022	139.14	37	5	5	5	Carbamidomethylation	23596	Ran-specific GTPase-activating protein OS=Mus musculus OX=10090 GN=Ranbp1 PE=1 SV=2
588	8102	Q8R0S2	139.04	12	10	10	10	Carbamidomethylation	108015	IQ motif and SEC7 domain-containing protein 1 OS=Mus musculus OX=10090 GN=Iqsec1 PE=1 SV=2
616	1329	Q8VDD5	138.85	5	8	2	9	Carbamidomethylation	226370	Myosin-9 OS=Mus musculus OX=10090 GN=Myh9 PE=1 SV=4
449	342	Q6IME9	138.73	10	8	1	15		56750	Keratin type II cytoskeletal 72 OS=Mus musculus OX=10090 GN=Krt72 PE=3 SV=1
770	628	O55125	138.66	22	4	4	6	Carbamidomethylation	33363	Protein NipSnap homolog 1 OS=Mus musculus OX=10090 GN=Nipsnap1 PE=1 SV=1
692	526	Q9CR62	138.64	32	8	8	8	Oxidation (M)	34155	Mitochondrial 2-oxoglutarate/malate carrier protein OS=Mus musculus OX=10090 GN=Slc25a11 PE=1 SV=3
653	1243	P06329	138.27	38	6	2	9	Carbamidomethylation	13311	Ig heavy chain V region AC38 15.3 OS=Mus musculus OX=10090 PE=1 SV=1
837	3596	Q8C052	138.12	7	5	5	5	Carbamidomethylation	102939	Microtubule-associated protein 1S OS=Mus musculus OX=10090 GN=Map1s PE=1 SV=2
791	979	Q91V12	138.01	18	5	5	6	Carbamidomethylation	42537	Cytosolic acyl coenzyme A thioester hydrolase OS=Mus musculus OX=10090 GN=Acot7 PE=1 SV=2
713	593	Q60865	137.83	9	6	6	7		78169	Caprin-1 OS=Mus musculus OX=10090 GN=Caprin1 PE=1 SV=2
541	1863	O88685	137.82	29	11	11	12	Acetylation (Protein N-term)	49549	26S proteasome regulatory subunit 6A OS=Mus musculus OX=10090 GN=Psmc3 PE=1 SV=2
728	14604	Q61024	137.56	13	7	7	7	Carbamidomethylation	64283	Asparagine synthetase [glutamine-hydrolyzing] OS=Mus musculus OX=10090 GN=Asns PE=1 SV=3
731	14605	Q8CHT1	137.52	12	7	7	7	Carbamidomethylation	82199	Ephexin-1 OS=Mus musculus OX=10090 GN=Ngef PE=1 SV=1
684	742	Q91W50	137.39	11	8	8	8	Carbamidomethylation	88791	Cold shock domain-containing protein E1 OS=Mus musculus OX=10090 GN=Csde1 PE=1 SV=1
617	498	O88737	137.05	3	9	9	9		418848	Protein bassoon OS=Mus musculus OX=10090 GN=Bsn PE=1 SV=4
604	10776	P70168	136.92	13	9	9	10		97184	Importin subunit beta-1 OS=Mus musculus OX=10090 GN=Kpnb1 PE=1 SV=2
845	1457	Q9DCT2	136.82	24	5	5	5		30149	NADH dehydrogenase [ubiquinone] iron-sulfur protein 3 mitochondrial OS=Mus musculus OX=10090 GN=Ndufs3 PE=1 SV=2
527	1862	Q80YA9	136.53	14	11	11	12		117396	Connector enhancer of kinase suppressor of ras 2 OS=Mus musculus OX=10090 GN=Cnksr2 PE=1 SV=1
620	624	B2RSH2	136.46	20	6	2	9	Carbamidomethylation	40361	Guanine nucleotide-binding protein G(i) subunit alpha-1 OS=Mus musculus OX=10090 GN=Gnai1 PE=1 SV=1
848	14645	Q8R105	136.29	15	4	4	5		38453	Vacuolar protein sorting-associated protein 37C OS=Mus musculus OX=10090 GN=Vps37c PE=1 SV=1
896	360	Q8VHW2	136.03	30	5	5	5		43453	Voltage-dependent calcium channel gamma-8 subunit OS=Mus musculus OX=10090 GN=Cacng8 PE=1 SV=1
748	1363	P68181	135.89	23	6	6	7	Carbamidomethylation	40708	cAMP-dependent protein kinase catalytic subunit beta OS=Mus musculus OX=10090 GN=Prkacb PE=1 SV=2
523	1042	Q6A068	135.71	15	9	9	12		92190	Cell division cycle 5-like protein OS=Mus musculus OX=10090 GN=Cdc5l PE=1 SV=2
591	1378	Q8BK67	135.58	22	9	9	10	Carbamidomethylation	55983	Protein RCC2 OS=Mus musculus OX=10090 GN=Rcc2 PE=1 SV=1
745	296	Q9CXG3	135.42	16	6	6	7	Carbamidomethylation	57230	Peptidyl-prolyl cis-trans isomerase-like 4 OS=Mus musculus OX=10090 GN=Ppil4 PE=1 SV=2
733	682	Q62277	135.4	15	4	4	7	Carbamidomethylation; Acetylation (Protein N-term); Oxidation (M)	34025	Synaptophysin OS=Mus musculus OX=10090 GN=Syp PE=1 SV=2
790	284	Q9D6R2	135.37	16	6	6	6	Carbamidomethylation	39639	Isocitrate dehydrogenase [NAD] subunit alpha mitochondrial OS=Mus musculus OX=10090 GN=Idh3a PE=1 SV=1
697	531	Q9DB42	135.19	54	6	6	8	Oxidation (M)	15147	Zinc finger protein 593 OS=Mus musculus OX=10090 GN=Znf593 PE=1 SV=2
631	463	P08752	135.12	19	6	2	9	Carbamidomethylation	40489	Guanine nucleotide-binding protein G(i) subunit alpha-2 OS=Mus musculus OX=10090 GN=Gnai2 PE=1 SV=5
702	9865	O88532	135.02	9	6	6	7	Carbamidomethylation	116859	Zinc finger RNA-binding protein OS=Mus musculus OX=10090 GN=Zfr PE=1 SV=2
830	370	P19157	135.02	28	4	4	5		23609	Glutathione S-transferase P 1 OS=Mus musculus OX=10090 GN=Gstp1 PE=1 SV=2
671	421	P42932	134.77	19	8	8	8	Carbamidomethylation	59556	T-complex protein 1 subunit theta OS=Mus musculus OX=10090 GN=Cct8 PE=1 SV=3
683	412	Q6P1F6	134.58	15	5	5	8		51692	Serine/threonine-protein phosphatase 2A 55 kDa regulatory subunit B alpha isoform OS=Mus musculus OX=10090 GN=Ppp2r2a PE=1 SV=1
842	643	Q07079	134.48	14	4	4	5	Carbamidomethylation	30372	Insulin-like growth factor-binding protein 5 OS=Mus musculus OX=10090 GN=Igfbp5 PE=1 SV=1
632	432	P84084	133.95	42	5	1	9		20530	ADP-ribosylation factor 5 OS=Mus musculus OX=10090 GN=Arf5 PE=1 SV=2
794	905	Q9QZD9	133.86	22	6	6	6		36461	Eukaryotic translation initiation factor 3 subunit I OS=Mus musculus OX=10090 GN=Eif3i PE=1 SV=1
814	14651	P07309	133.73	39	4	4	6		15776	Transthyretin OS=Mus musculus OX=10090 GN=Ttr PE=1 SV=1
622	14642	P06327	133.7	65	6	6	9	Carbamidomethylation	12971	Ig heavy chain V region VH558 A1/A4 OS=Mus musculus OX=10090 GN=Gm5629 PE=2 SV=1
701	566	Q9Z130	133.62	21	6	4	8	Carbamidomethylation	33559	Heterogeneous nuclear ribonucleoprotein D-like OS=Mus musculus OX=10090 GN=Hnrnpdl PE=1 SV=1
875	13005	Q99LH2	133.61	11	4	4	5	Carbamidomethylation	55604	Phosphatidylserine synthase 1 OS=Mus musculus OX=10090 GN=Ptdss1 PE=1 SV=1
626	14608	P22599	133.55	18	7	2	9		45975	Alpha-1-antitrypsin 1-2 OS=Mus musculus OX=10090 GN=Serpina1b PE=1 SV=2
798	14628	P67871	133.01	34	5	5	6	Carbamidomethylation	24942	Casein kinase II subunit beta OS=Mus musculus OX=10090 GN=Csnk2b PE=1 SV=1
687	2537	Q8R071	132.81	20	7	7	8	Carbamidomethylation	50935	Inositol-trisphosphate 3-kinase A OS=Mus musculus OX=10090 GN=Itpka PE=1 SV=1
645	4422	Q62203	132.75	15	4	4	9	Carbamidomethylation	49911	Splicing factor 3A subunit 2 OS=Mus musculus OX=10090 GN=Sf3a2 PE=1 SV=2
923	930	P62315	132.74	55	4	4	5		13282	Small nuclear ribonucleoprotein Sm D1 OS=Mus musculus OX=10090 GN=Snrpd1 PE=1 SV=1
765	1025	Q9Z0R4	132.28	5	6	6	6	Carbamidomethylation	194296	Intersectin-1 OS=Mus musculus OX=10090 GN=Itsn1 PE=1 SV=2
685	426	Q8K2F8	132.2	18	7	7	8	Carbamidomethylation	50546	Protein LSM14 homolog A OS=Mus musculus OX=10090 GN=Lsm14a PE=1 SV=1
675	12124	Q3THK7	132.18	12	7	7	8	Carbamidomethylation	76724	GMP synthase [glutamine-hydrolyzing] OS=Mus musculus OX=10090 GN=Gmps PE=1 SV=2
652	611	Q62425	131.57	48	5	5	9		9327	Cytochrome c oxidase subunit NDUFA4 OS=Mus musculus OX=10090 GN=Ndufa4 PE=1 SV=2
812	14630	P26638	131.43	13	5	5	6	Carbamidomethylation	58389	Serine--tRNA ligase cytoplasmic OS=Mus musculus OX=10090 GN=Sars1 PE=1 SV=3
789	523	O35988	130.71	25	5	5	6		21482	Syndecan-4 OS=Mus musculus OX=10090 GN=Sdc4 PE=1 SV=1
773	14682	P01759	130.57	26	2	2	6	Oxidation (M)	15078	Ig heavy chain V region BCL1 OS=Mus musculus OX=10090 PE=4 SV=1
774	1422	Q6P542	130.25	10	6	6	6	Carbamidomethylation	94945	ATP-binding cassette sub-family F member 1 OS=Mus musculus OX=10090 GN=Abcf1 PE=1 SV=1
936	626	Q9CQA3	130.12	15	4	4	4	Carbamidomethylation	31814	Succinate dehydrogenase [ubiquinone] iron-sulfur subunit mitochondrial OS=Mus musculus OX=10090 GN=Sdhb PE=1 SV=1
630	6190	Q921I1	130.01	19	9	9	9	Carbamidomethylation	76724	Serotransferrin OS=Mus musculus OX=10090 GN=Tf PE=1 SV=1
680	761	P62881	129.85	23	6	6	8	Carbamidomethylation	43565	Guanine nucleotide-binding protein subunit beta-5 OS=Mus musculus OX=10090 GN=Gnb5 PE=1 SV=1
640	609	O70161	129.68	15	7	6	9	Carbamidomethylation	72408	Phosphatidylinositol 4-phosphate 5-kinase type-1 gamma OS=Mus musculus OX=10090 GN=Pip5k1c PE=1 SV=2
751	673	Q9DCT8	129.68	47	4	4	7	Carbamidomethylation	22727	Cysteine-rich protein 2 OS=Mus musculus OX=10090 GN=Crip2 PE=1 SV=1
934	450	Q5DTL9	129.48	3	3	3	4		125817	Sodium-driven chloride bicarbonate exchanger OS=Mus musculus OX=10090 GN=Slc4a10 PE=1 SV=2
929	562	Q9R1B9	129.14	2	2	2	4	Carbamidomethylation	168782	Slit homolog 2 protein OS=Mus musculus OX=10090 GN=Slit2 PE=2 SV=2
782	759	Q60930	128.95	21	4	4	6	Carbamidomethylation	31733	Voltage-dependent anion-selective channel protein 2 OS=Mus musculus OX=10090 GN=Vdac2 PE=1 SV=2
533	356	O08585	128.88	20	5	5	12		25604	Clathrin light chain A OS=Mus musculus OX=10090 GN=Clta PE=1 SV=2
747	915	Q9Z108	128.86	13	5	5	7		53925	Double-stranded RNA-binding protein Staufen homolog 1 OS=Mus musculus OX=10090 GN=Stau1 PE=1 SV=1
805	14618	Q9CQF0	128.73	40	6	6	6	Carbamidomethylation	20680	39S ribosomal protein L11 mitochondrial OS=Mus musculus OX=10090 GN=Mrpl11 PE=1 SV=1
969	936	Q8C4U3	128.66	17	4	4	4	Carbamidomethylation	35413	Secreted frizzled-related protein 1 OS=Mus musculus OX=10090 GN=Sfrp1 PE=1 SV=3
720	2310	Q3U214	128.52	7	6	6	7	Carbamidomethylation	144173	Microtubule-associated serine/threonine-protein kinase 3 OS=Mus musculus OX=10090 GN=Mast3 PE=1 SV=3
627	5083	P08113	128.41	8	6	4	9		92476	Endoplasmin OS=Mus musculus OX=10090 GN=Hsp90b1 PE=1 SV=2
699	838	P35802	128.38	9	4	4	8	Carbamidomethylation	31149	Neuronal membrane glycoprotein M6-a OS=Mus musculus OX=10090 GN=Gpm6a PE=1 SV=1
753	642	P56391	128.29	52	4	4	7	Carbamidomethylation	10071	Cytochrome c oxidase subunit 6B1 OS=Mus musculus OX=10090 GN=Cox6b1 PE=1 SV=2
792	748	P31938	128.26	16	5	5	6		43474	Dual specificity mitogen-activated protein kinase kinase 1 OS=Mus musculus OX=10090 GN=Map2k1 PE=1 SV=2
966	655	Q3THE2	128.02	22	3	3	4		19779	Myosin regulatory light chain 12B OS=Mus musculus OX=10090 GN=Myl12b PE=1 SV=2
607	1180	O55142	127.78	29	6	6	10		12554	60S ribosomal protein L35a OS=Mus musculus OX=10090 GN=Rpl35a PE=1 SV=2
522	6286	Q7TT50	127.76	7	10	10	12		194751	Serine/threonine-protein kinase MRCK beta OS=Mus musculus OX=10090 GN=Cdc42bpb PE=1 SV=2
741	533	P83882	127.26	30	5	5	7	Carbamidomethylation	12441	60S ribosomal protein L36a OS=Mus musculus OX=10090 GN=Rpl36a PE=3 SV=2
832	238	P63158	127.18	22	4	4	5		24894	High mobility group protein B1 OS=Mus musculus OX=10090 GN=Hmgb1 PE=1 SV=2
844	344	Q60902	127.08	8	5	5	5	Carbamidomethylation; Acetylation (Protein N-term)	99309	Epidermal growth factor receptor substrate 15-like 1 OS=Mus musculus OX=10090 GN=Eps15l1 PE=1 SV=3
580	823	Q69Z98	126.98	14	9	5	10		81734	Serine/threonine-protein kinase BRSK2 OS=Mus musculus OX=10090 GN=Brsk2 PE=1 SV=2
817	4527	Q6A065	126.97	3	4	4	5	Carbamidomethylation	175049	Centrosomal protein of 170 kDa OS=Mus musculus OX=10090 GN=Cep170 PE=1 SV=2
803	695	Q62420	126.93	22	6	6	6	Carbamidomethylation	39955	Endophilin-A1 OS=Mus musculus OX=10090 GN=Sh3gl2 PE=1 SV=2
950	2576	P62192	126.67	15	4	3	4		49185	26S proteasome regulatory subunit 4 OS=Mus musculus OX=10090 GN=Psmc1 PE=1 SV=1
583	538	Q61282	126.4	5	9	9	10	Carbamidomethylation	221939	Aggrecan core protein OS=Mus musculus OX=10090 GN=Acan PE=1 SV=2
818	2905	P97445	126.37	4	5	5	5		267645	Voltage-dependent P/Q-type calcium channel subunit alpha-1A OS=Mus musculus OX=10090 GN=Cacna1a PE=1 SV=2
777	1851	Q8BKC5	126.2	9	6	6	6	Carbamidomethylation	123591	Importin-5 OS=Mus musculus OX=10090 GN=Ipo5 PE=1 SV=3
756	1801	P08249	126.19	23	6	6	7	Oxidation (M)	35611	Malate dehydrogenase mitochondrial OS=Mus musculus OX=10090 GN=Mdh2 PE=1 SV=3
686	14634	P21661	126.15	8	4	4	8	Carbamidomethylation	70785	Neuroendocrine convertase 2 OS=Mus musculus OX=10090 GN=Pcsk2 PE=1 SV=1
760	294	P47962	126.02	25	6	6	7	Carbamidomethylation	34401	60S ribosomal protein L5 OS=Mus musculus OX=10090 GN=Rpl5 PE=1 SV=3
916	1402	Q9JJV2	125.75	36	4	4	5	Carbamidomethylation	15032	Profilin-2 OS=Mus musculus OX=10090 GN=Pfn2 PE=1 SV=3
970	14635	Q8BP92	125.62	21	4	4	4		37271	Reticulocalbin-2 OS=Mus musculus OX=10090 GN=Rcn2 PE=1 SV=1
942	1293	Q812A2	125.18	5	4	4	4		124420	SLIT-ROBO Rho GTPase-activating protein 3 OS=Mus musculus OX=10090 GN=Srgap3 PE=1 SV=1
820	348	Q61699	124.96	8	5	4	5	Carbamidomethylation	96407	Heat shock protein 105 kDa OS=Mus musculus OX=10090 GN=Hsph1 PE=1 SV=2
724	328	P03995	124.92	11	6	2	7		49900	Glial fibrillary acidic protein OS=Mus musculus OX=10090 GN=Gfap PE=1 SV=4
776	2094	Q9JJK2	124.51	14	4	4	6	Carbamidomethylation	50777	LanC-like protein 2 OS=Mus musculus OX=10090 GN=Lancl2 PE=1 SV=1
821	13937	Q91WT9	124.47	8	4	4	5	Carbamidomethylation	61544	Cystathionine beta-synthase OS=Mus musculus OX=10090 GN=Cbs PE=1 SV=3
857	14639	Q9D1C8	123.91	29	4	4	5	Carbamidomethylation; Acetylation (Protein N-term)	25452	Vacuolar protein sorting-associated protein 28 homolog OS=Mus musculus OX=10090 GN=Vps28 PE=1 SV=1
721	12582	O08582	123.85	10	6	6	7	Carbamidomethylation	72301	GTP-binding protein 1 OS=Mus musculus OX=10090 GN=Gtpbp1 PE=1 SV=2
806	496	Q61553	123.59	14	5	5	6	Carbamidomethylation	54508	Fascin OS=Mus musculus OX=10090 GN=Fscn1 PE=1 SV=4
1159	931	P62307	123.58	15	2	2	3	Oxidation (M)	9725	Small nuclear ribonucleoprotein F OS=Mus musculus OX=10090 GN=Snrpf PE=1 SV=1
732	727	Q8CAL5	123.43	12	7	7	7	Carbamidomethylation	63792	Glypican-5 OS=Mus musculus OX=10090 GN=Gpc5 PE=2 SV=1
560	619	P16054	123.23	18	11	10	11	Carbamidomethylation	83561	Protein kinase C epsilon type OS=Mus musculus OX=10090 GN=Prkce PE=1 SV=1
758	678	Q60899	123.1	20	6	2	7	Carbamidomethylation	39577	ELAV-like protein 2 OS=Mus musculus OX=10090 GN=Elavl2 PE=1 SV=1
841	1107	Q60864	123.05	11	4	4	5	Carbamidomethylation	62582	Stress-induced-phosphoprotein 1 OS=Mus musculus OX=10090 GN=Stip1 PE=1 SV=1
779	343	Q8C7D2	123.05	20	6	6	6	Carbamidomethylation	50880	Protein cereblon OS=Mus musculus OX=10090 GN=Crbn PE=1 SV=1
834	431	P12382	122.9	8	5	1	5		85360	ATP-dependent 6-phosphofructokinase liver type OS=Mus musculus OX=10090 GN=Pfkl PE=1 SV=4
859	1300	P97401	122.78	17	5	5	5	Carbamidomethylation	36011	Secreted frizzled-related protein 3 OS=Mus musculus OX=10090 GN=Frzb PE=1 SV=1
670	872	Q5DTT2	122.7	8	6	6	8		109687	PH and SEC7 domain-containing protein 1 OS=Mus musculus OX=10090 GN=Psd PE=1 SV=2
893	2211	P70288	122.58	16	5	2	5	Carbamidomethylation	55302	Histone deacetylase 2 OS=Mus musculus OX=10090 GN=Hdac2 PE=1 SV=1
823	454	Q8BMS1	122.52	10	5	5	5		82670	Trifunctional enzyme subunit alpha mitochondrial OS=Mus musculus OX=10090 GN=Hadha PE=1 SV=1
705	5689	Q8BTM8	122.24	4	7	5	7		281219	Filamin-A OS=Mus musculus OX=10090 GN=Flna PE=1 SV=5
807	997	P36916	122.05	10	5	5	6	Carbamidomethylation	68771	Guanine nucleotide-binding protein-like 1 OS=Mus musculus OX=10090 GN=Gnl1 PE=1 SV=4
694	1252	Q60605	121.89	46	6	6	8	Carbamidomethylation	16930	Myosin light polypeptide 6 OS=Mus musculus OX=10090 GN=Myl6 PE=1 SV=3
766	783	Q8R326	121.83	16	6	6	6		58758	Paraspeckle component 1 OS=Mus musculus OX=10090 GN=Pspc1 PE=1 SV=1
643	868	Q9Z1N5	121.21	17	6	6	9	Carbamidomethylation	49035	Spliceosome RNA helicase Ddx39b OS=Mus musculus OX=10090 GN=Ddx39b PE=1 SV=1
879	773	Q8K0S0	121.18	17	5	5	5	Carbamidomethylation	37555	Phytanoyl-CoA hydroxylase-interacting protein OS=Mus musculus OX=10090 GN=Phyhip PE=1 SV=1
799	301	Q8VE47	121	14	4	4	6		44790	Ubiquitin-like modifier-activating enzyme 5 OS=Mus musculus OX=10090 GN=Uba5 PE=1 SV=2
795	738	P28661	120.77	14	5	4	6		54936	Septin-4 OS=Mus musculus OX=10090 GN=Septin4 PE=1 SV=1
788	855	Q99N87	120.69	10	4	4	6		48207	28S ribosomal protein S5 mitochondrial OS=Mus musculus OX=10090 GN=Mrps5 PE=1 SV=1
928	470	P70670	120.12	2	3	3	4		220497	Nascent polypeptide-associated complex subunit alpha muscle-specific form OS=Mus musculus OX=10090 GN=Naca PE=1 SV=2
928	589	Q60817	120.12	19	3	3	4		23384	Nascent polypeptide-associated complex subunit alpha OS=Mus musculus OX=10090 GN=Naca PE=1 SV=1
886	760	P26645	120.05	27	4	4	5		29661	Myristoylated alanine-rich C-kinase substrate OS=Mus musculus OX=10090 GN=Marcks PE=1 SV=2
824	1154	Q6ZQ38	119.92	6	5	5	5	Acetylation (Protein N-term)	136331	Cullin-associated NEDD8-dissociated protein 1 OS=Mus musculus OX=10090 GN=Cand1 PE=1 SV=2
691	725	Q8BX10	119.88	20	7	7	8		31994	Serine/threonine-protein phosphatase PGAM5 mitochondrial OS=Mus musculus OX=10090 GN=Pgam5 PE=1 SV=1
800	694	Q9D1G1	119.7	25	4	2	6		22187	Ras-related protein Rab-1B OS=Mus musculus OX=10090 GN=Rab1b PE=1 SV=1
718	14623	P70188	119.07	8	5	5	7		91291	Kinesin-associated protein 3 OS=Mus musculus OX=10090 GN=Kifap3 PE=1 SV=1
743	353	Q9QYB5	118.96	12	7	6	7		78777	Gamma-adducin OS=Mus musculus OX=10090 GN=Add3 PE=1 SV=2
1009	3374	P63037	118.95	13	3	3	4	Carbamidomethylation	44868	DnaJ homolog subfamily A member 1 OS=Mus musculus OX=10090 GN=Dnaja1 PE=1 SV=1
907	248	Q8BU88	118.86	30	5	5	5	Carbamidomethylation	23805	39S ribosomal protein L22 mitochondrial OS=Mus musculus OX=10090 GN=Mrpl22 PE=1 SV=1
989	767	Q9CPT5	118.76	25	3	3	4		21139	Nucleolar protein 16 OS=Mus musculus OX=10090 GN=Nop16 PE=1 SV=1
710	916	P13595	118.74	7	6	6	7	Carbamidomethylation	119427	Neural cell adhesion molecule 1 OS=Mus musculus OX=10090 GN=Ncam1 PE=1 SV=3
1018	1348	P40224	118.56	32	3	3	4	Carbamidomethylation	10561	Stromal cell-derived factor 1 OS=Mus musculus OX=10090 GN=Cxcl12 PE=2 SV=2
750	570	P62746	118.24	37	6	4	7	Carbamidomethylation	22123	Rho-related GTP-binding protein RhoB OS=Mus musculus OX=10090 GN=Rhob PE=1 SV=1
878	14621	P40124	118.07	15	5	4	5	Carbamidomethylation	51565	Adenylyl cyclase-associated protein 1 OS=Mus musculus OX=10090 GN=Cap1 PE=1 SV=4
898	980	Q91V61	118.03	19	4	3	5	Carbamidomethylation; Acetylation (Protein N-term)	35406	Sideroflexin-3 OS=Mus musculus OX=10090 GN=Sfxn3 PE=1 SV=1
981	439	P61161	117.65	14	4	4	4	Carbamidomethylation	44761	Actin-related protein 2 OS=Mus musculus OX=10090 GN=Actr2 PE=1 SV=1
755	569	P62761	117.64	32	6	5	7	Carbamidomethylation	22142	Visinin-like protein 1 OS=Mus musculus OX=10090 GN=Vsnl1 PE=1 SV=2
873	721	P47757	117.61	17	4	4	5	Carbamidomethylation; Acetylation (Protein N-term)	31345	F-actin-capping protein subunit beta OS=Mus musculus OX=10090 GN=Capzb PE=1 SV=3
716	7391	Q9DBT5	117.56	10	7	7	7	Carbamidomethylation	92024	AMP deaminase 2 OS=Mus musculus OX=10090 GN=Ampd2 PE=1 SV=1
796	651	Q61701	117.46	17	5	1	6	Carbamidomethylation	42368	ELAV-like protein 4 OS=Mus musculus OX=10090 GN=Elavl4 PE=1 SV=1
757	1060	Q9CY57	117.38	20	3	3	7	Oxidation (M)	26585	Chromatin target of PRMT1 protein OS=Mus musculus OX=10090 GN=Chtop PE=1 SV=2
883	1347	P83870	117.36	41	4	4	5	Carbamidomethylation	12405	PHD finger-like domain-containing protein 5A OS=Mus musculus OX=10090 GN=Phf5a PE=1 SV=1
723	914	Q9JMG7	117.28	24	5	4	7		22431	Hepatoma-derived growth factor-related protein 3 OS=Mus musculus OX=10090 GN=Hdgfl3 PE=1 SV=2
920	14665	O55042	117.13	43	4	3	5		14485	Alpha-synuclein OS=Mus musculus OX=10090 GN=Snca PE=1 SV=2
874	1067	Q922V4	116.94	12	4	4	5	Carbamidomethylation	56938	Pleiotropic regulator 1 OS=Mus musculus OX=10090 GN=Plrg1 PE=1 SV=1
849	14622	Q8CIG8	116.73	10	5	5	5	Carbamidomethylation; Acetylation (Protein N-term)	72680	Protein arginine N-methyltransferase 5 OS=Mus musculus OX=10090 GN=Prmt5 PE=1 SV=3
1021	1197	Q9D0T1	116.46	27	3	3	4	Carbamidomethylation	14174	NHP2-like protein 1 OS=Mus musculus OX=10090 GN=Snu13 PE=1 SV=4
665	7906	Q7TPV4	116.43	6	6	6	8	Carbamidomethylation	152036	Myb-binding protein 1A OS=Mus musculus OX=10090 GN=Mybbp1a PE=1 SV=2
813	405	Q62189	116.12	21	4	4	6	Acetylation (Protein N-term)	31835	U1 small nuclear ribonucleoprotein A OS=Mus musculus OX=10090 GN=Snrpa PE=1 SV=3
1008	14650	P61963	116.06	16	4	4	4	Carbamidomethylation	38926	DDB1- and CUL4-associated factor 7 OS=Mus musculus OX=10090 GN=Dcaf7 PE=1 SV=1
833	3373	Q91WM1	116.03	9	5	3	5		73705	Spermatid perinuclear RNA-binding protein OS=Mus musculus OX=10090 GN=Strbp PE=1 SV=1
787	1103	Q0P678	115.9	9	6	6	6		105694	Zinc finger CCCH domain-containing protein 18 OS=Mus musculus OX=10090 GN=Zc3h18 PE=1 SV=1
1141	14719	Q7TPG8	115.46	22	2	2	3	Carbamidomethylation	14873	Chemokine-like protein TAFA-1 OS=Mus musculus OX=10090 GN=Tafa1 PE=1 SV=1
690	717	Q01768	114.99	41	5	5	8	Carbamidomethylation	17363	Nucleoside diphosphate kinase B OS=Mus musculus OX=10090 GN=Nme2 PE=1 SV=1
722	603	P40630	114.56	27	7	7	7		27988	Transcription factor A mitochondrial OS=Mus musculus OX=10090 GN=Tfam PE=1 SV=2
913	340	O54829	114.46	11	4	2	5		54792	Regulator of G-protein signaling 7 OS=Mus musculus OX=10090 GN=Rgs7 PE=1 SV=2
698	888	P43276	114.13	22	4	4	8	Acetylation (Protein N-term)	22576	Histone H1.5 OS=Mus musculus OX=10090 GN=H1-5 PE=1 SV=2
983	680	P30275	114.09	17	4	3	4	Carbamidomethylation	47004	Creatine kinase U-type mitochondrial OS=Mus musculus OX=10090 GN=Ckmt1 PE=1 SV=1
783	7002	Q9ET77	114.01	10	6	6	6	Carbamidomethylation	81229	Junctophilin-3 OS=Mus musculus OX=10090 GN=Jph3 PE=1 SV=1
793	786	Q9R0P9	113.89	30	5	5	6	Carbamidomethylation	24838	Ubiquitin carboxyl-terminal hydrolase isozyme L1 OS=Mus musculus OX=10090 GN=Uchl1 PE=1 SV=1
775	917	Q9R1V6	113.7	8	5	5	6	Carbamidomethylation	99715	Disintegrin and metalloproteinase domain-containing protein 22 OS=Mus musculus OX=10090 GN=Adam22 PE=1 SV=2
921	14676	P01831	113.65	23	3	3	5		18080	Thy-1 membrane glycoprotein OS=Mus musculus OX=10090 GN=Thy1 PE=1 SV=1
1013	14751	P01823	113.65	29	4	4	4	Carbamidomethylation	12734	Ig heavy chain V region 36-60 OS=Mus musculus OX=10090 PE=1 SV=1
811	1029	P54775	113.64	16	5	5	6	Carbamidomethylation; Acetylation (Protein N-term)	47408	26S proteasome regulatory subunit 6B OS=Mus musculus OX=10090 GN=Psmc4 PE=1 SV=2
839	14631	Q8BWR2	113.57	23	4	4	5	Carbamidomethylation	24192	PITH domain-containing protein 1 OS=Mus musculus OX=10090 GN=Pithd1 PE=1 SV=1
854	563	Q8BG81	113.31	13	4	4	5		46133	Polymerase delta-interacting protein 3 OS=Mus musculus OX=10090 GN=Poldip3 PE=1 SV=1
1144	14748	Q9CPU4	113.26	18	3	3	3		16958	Microsomal glutathione S-transferase 3 OS=Mus musculus OX=10090 GN=Mgst3 PE=1 SV=1
876	14652	P07759	113.21	10	3	3	5		46880	Serine protease inhibitor A3K OS=Mus musculus OX=10090 GN=Serpina3k PE=1 SV=2
963	755	Q61136	112.93	7	4	4	4		116976	Serine/threonine-protein kinase PRP4 homolog OS=Mus musculus OX=10090 GN=Prpf4b PE=1 SV=3
853	1177	Q9JME5	112.75	7	5	5	5		119192	AP-3 complex subunit beta-2 OS=Mus musculus OX=10090 GN=Ap3b2 PE=1 SV=2
744	302	Q9Z2I9	112.63	14	7	7	7	Carbamidomethylation	50114	Succinate--CoA ligase [ADP-forming] subunit beta mitochondrial OS=Mus musculus OX=10090 GN=Sucla2 PE=1 SV=2
1022	14672	Q8K426	112.62	38	3	3	4	Carbamidomethylation	12535	Resistin-like gamma OS=Mus musculus OX=10090 GN=Retnlg PE=1 SV=1
730	429	Q91VD9	112.55	15	7	7	7		79777	NADH-ubiquinone oxidoreductase 75 kDa subunit mitochondrial OS=Mus musculus OX=10090 GN=Ndufs1 PE=1 SV=2
1127	14660	Q9QZ88	112.55	20	3	3	3	Carbamidomethylation	20496	Vacuolar protein sorting-associated protein 29 OS=Mus musculus OX=10090 GN=Vps29 PE=1 SV=1
843	10872	Q8K224	112.47	5	4	3	5	Carbamidomethylation	115418	RNA cytidine acetyltransferase OS=Mus musculus OX=10090 GN=Nat10 PE=1 SV=1
988	6983	P28656	112.41	10	3	3	4		45345	Nucleosome assembly protein 1-like 1 OS=Mus musculus OX=10090 GN=Nap1l1 PE=1 SV=2
901	843	Q9CZU6	112.25	8	3	3	5		51737	Citrate synthase mitochondrial OS=Mus musculus OX=10090 GN=Cs PE=1 SV=1
764	1101	Q9R1C7	112.23	8	6	6	6		108481	Pre-mRNA-processing factor 40 homolog A OS=Mus musculus OX=10090 GN=Prpf40a PE=1 SV=1
825	1268	Q9Z0H8	112.21	5	5	5	5	Carbamidomethylation	115910	CAP-Gly domain-containing linker protein 2 OS=Mus musculus OX=10090 GN=Clip2 PE=1 SV=2
706	615	Q61768	112.15	9	7	4	7	Carbamidomethylation	109551	Kinesin-1 heavy chain OS=Mus musculus OX=10090 GN=Kif5b PE=1 SV=3
762	1854	P62852	112.07	28	4	4	7		13742	40S ribosomal protein S25 OS=Mus musculus OX=10090 GN=Rps25 PE=1 SV=1
829	1015	Q9JIX8	112.02	5	5	5	5	Carbamidomethylation	150719	Apoptotic chromatin condensation inducer in the nucleus OS=Mus musculus OX=10090 GN=Acin1 PE=1 SV=3
968	3873	P61222	112.01	12	4	4	4	Carbamidomethylation	67314	ATP-binding cassette sub-family E member 1 OS=Mus musculus OX=10090 GN=Abce1 PE=1 SV=1
885	640	P31324	111.97	14	4	4	5		46167	cAMP-dependent protein kinase type II-beta regulatory subunit OS=Mus musculus OX=10090 GN=Prkar2b PE=1 SV=3
888	935	Q6PE01	111.86	23	4	4	5	Carbamidomethylation	39276	U5 small nuclear ribonucleoprotein 40 kDa protein OS=Mus musculus OX=10090 GN=Snrnp40 PE=1 SV=1
804	14611	Q9DC28	111.83	17	6	6	6	Carbamidomethylation	47316	Casein kinase I isoform delta OS=Mus musculus OX=10090 GN=Csnk1d PE=1 SV=2
938	1390	Q80U49	111.63	4	4	4	4		170820	Centrosomal protein of 170 kDa protein B OS=Mus musculus OX=10090 GN=Cep170b PE=1 SV=2
771	641	Q9Z2T6	111.34	5	4	1	6		55759	Keratin type II cuticular Hb5 OS=Mus musculus OX=10090 GN=Krt85 PE=1 SV=2
1183	990	Q921F2	110.97	7	2	2	2		44548	TAR DNA-binding protein 43 OS=Mus musculus OX=10090 GN=Tardbp PE=1 SV=1
767	802	O35927	110.89	6	5	5	6	Carbamidomethylation	134999	Catenin delta-2 OS=Mus musculus OX=10090 GN=Ctnnd2 PE=1 SV=1
945	12860	Q8C1B1	110.62	4	4	4	4	Carbamidomethylation	164332	Calmodulin-regulated spectrin-associated protein 2 OS=Mus musculus OX=10090 GN=Camsap2 PE=1 SV=3
1077	14664	P06745	110.62	8	3	3	3		62767	Glucose-6-phosphate isomerase OS=Mus musculus OX=10090 GN=Gpi PE=1 SV=4
768	465	Q8BPN8	110.56	2	5	5	6	Carbamidomethylation	338209	DmX-like protein 2 OS=Mus musculus OX=10090 GN=Dmxl2 PE=1 SV=3
1031	746	P14152	110.47	18	4	4	4	Carbamidomethylation	36511	Malate dehydrogenase cytoplasmic OS=Mus musculus OX=10090 GN=Mdh1 PE=1 SV=3
727	13136	P97461	110.42	24	4	4	7	Carbamidomethylation; Acetylation (Protein N-term)	22889	40S ribosomal protein S5 OS=Mus musculus OX=10090 GN=Rps5 PE=1 SV=3
679	1362	Q9EPU0	110.36	10	8	8	8		123967	Regulator of nonsense transcripts 1 OS=Mus musculus OX=10090 GN=Upf1 PE=1 SV=2
648	528	Q69ZB3	110.07	24	7	7	9	Carbamidomethylation	44303	Testis-specific Y-encoded-like protein 5 OS=Mus musculus OX=10090 GN=Tspyl5 PE=2 SV=2
872	8582	Q99MN1	110.02	8	5	5	5		67840	Lysine--tRNA ligase OS=Mus musculus OX=10090 GN=Kars1 PE=1 SV=1
884	535	P09411	109.99	14	4	4	5	Oxidation (M)	44550	Phosphoglycerate kinase 1 OS=Mus musculus OX=10090 GN=Pgk1 PE=1 SV=4
838	1277	Q6NZL0	109.81	6	5	5	5		103480	Protein SOGA3 OS=Mus musculus OX=10090 GN=Soga3 PE=1 SV=2
1150	13487	P28474	109.79	12	3	3	3	Carbamidomethylation	39548	Alcohol dehydrogenase class-3 OS=Mus musculus OX=10090 GN=Adh5 PE=1 SV=3
1136	14307	Q9QZE5	109.65	5	3	3	3	Carbamidomethylation	97513	Coatomer subunit gamma-1 OS=Mus musculus OX=10090 GN=Copg1 PE=1 SV=1
846	14624	Q9D6Z1	109.12	12	5	5	5	Carbamidomethylation	64464	Nucleolar protein 56 OS=Mus musculus OX=10090 GN=Nop56 PE=1 SV=2
738	1247	O70551	109.07	10	6	4	7		73089	SRSF protein kinase 1 OS=Mus musculus OX=10090 GN=Srpk1 PE=1 SV=2
840	1609	Q8CJG0	109.03	7	5	5	5	Carbamidomethylation	97304	Protein argonaute-2 OS=Mus musculus OX=10090 GN=Ago2 PE=1 SV=3
1026	890	O54962	108.86	37	3	3	4		10103	Barrier-to-autointegration factor OS=Mus musculus OX=10090 GN=Banf1 PE=1 SV=1
1068	6940	Q8CJ67	108.56	10	3	3	3	Carbamidomethylation	62535	Double-stranded RNA-binding protein Staufen homolog 2 OS=Mus musculus OX=10090 GN=Stau2 PE=1 SV=1
908	14632	O08989	108.2	28	5	5	5		23901	Ras-related protein M-Ras OS=Mus musculus OX=10090 GN=Mras PE=1 SV=1
850	906	Q9Z1Q9	107.95	6	5	5	5		140215	Valine--tRNA ligase OS=Mus musculus OX=10090 GN=Vars1 PE=1 SV=1
870	1018	Q9D0G0	107.94	13	5	5	5		49939	28S ribosomal protein S30 mitochondrial OS=Mus musculus OX=10090 GN=Mrps30 PE=1 SV=1
880	765	Q8CI94	107.82	8	5	5	5		96730	Glycogen phosphorylase brain form OS=Mus musculus OX=10090 GN=Pygb PE=1 SV=3
887	2350	O09106	107.54	12	4	1	5	Carbamidomethylation	55075	Histone deacetylase 1 OS=Mus musculus OX=10090 GN=Hdac1 PE=1 SV=1
935	542	Q920I9	107.38	5	4	4	4	Carbamidomethylation	163449	WD repeat-containing protein 7 OS=Mus musculus OX=10090 GN=Wdr7 PE=1 SV=3
1024	1386	P62305	107.14	52	3	3	4	Carbamidomethylation	10804	Small nuclear ribonucleoprotein E OS=Mus musculus OX=10090 GN=Snrpe PE=1 SV=1
826	2913	Q6GQT1	106.81	2	3	2	5		164352	Alpha-2-macroglobulin-P OS=Mus musculus OX=10090 GN=A2m PE=2 SV=2
889	14655	O55234	106.72	17	5	5	5		28532	Proteasome subunit beta type-5 OS=Mus musculus OX=10090 GN=Psmb5 PE=1 SV=3
1041	706	Q80VD1	106.47	9	3	3	3		45349	Protein FAM98B OS=Mus musculus OX=10090 GN=Fam98b PE=1 SV=1
909	1496	Q925I1	106.35	11	5	5	5		66742	ATPase family AAA domain-containing protein 3 OS=Mus musculus OX=10090 GN=Atad3 PE=1 SV=1
910	509	P24369	106.16	29	5	5	5		23713	Peptidyl-prolyl cis-trans isomerase B OS=Mus musculus OX=10090 GN=Ppib PE=1 SV=2
865	442	Q80UG5	105.72	6	5	4	5		65575	Septin-9 OS=Mus musculus OX=10090 GN=Septin9 PE=1 SV=1
932	14663	Q922D8	105.44	5	3	3	4	Carbamidomethylation	101200	C-1-tetrahydrofolate synthase cytoplasmic OS=Mus musculus OX=10090 GN=Mthfd1 PE=1 SV=4
891	14673	Q99KV1	105.18	12	3	3	5	Carbamidomethylation	40555	DnaJ homolog subfamily B member 11 OS=Mus musculus OX=10090 GN=Dnajb11 PE=1 SV=1
618	88	P20152	105.04	18	8	5	9		53688	Vimentin OS=Mus musculus OX=10090 GN=Vim PE=1 SV=3
895	733	P32233	105.01	20	5	5	5	Carbamidomethylation	40512	Developmentally-regulated GTP-binding protein 1 OS=Mus musculus OX=10090 GN=Drg1 PE=1 SV=1
1016	2788	Q8BGZ1	104.9	27	4	3	4		22215	Hippocalcin-like protein 4 OS=Mus musculus OX=10090 GN=Hpcal4 PE=1 SV=3
1030	385	Q9DAM7	104.82	55	4	4	4		11549	Transmembrane protein 263 OS=Mus musculus OX=10090 GN=Tmem263 PE=1 SV=1
1061	4871	Q6R0H7	104.66	3	3	1	3		121505	Guanine nucleotide-binding protein G(s) subunit alpha isoforms XLas OS=Mus musculus OX=10090 GN=Gnas PE=1 SV=1
1061	14678	P63094	104.66	9	3	1	3		45664	Guanine nucleotide-binding protein G(s) subunit alpha isoforms short OS=Mus musculus OX=10090 GN=Gnas PE=1 SV=1
959	11459	Q7TNM2	104.55	7	4	4	4		83432	Tripartite motif-containing protein 46 OS=Mus musculus OX=10090 GN=Trim46 PE=1 SV=1
1269	9797	Q8BQP9	104.27	12	2	2	2	Carbamidomethylation	29023	Regulator of G-protein signaling 7-binding protein OS=Mus musculus OX=10090 GN=Rgs7bp PE=1 SV=1
1295	620	Q9WTT4	104.16	30	2	2	2	Acetylation (Protein N-term)	13651	V-type proton ATPase subunit G 2 OS=Mus musculus OX=10090 GN=Atp6v1g2 PE=1 SV=1
997	549	Q8BTV2	104.05	10	4	4	4		52011	Cleavage and polyadenylation specificity factor subunit 7 OS=Mus musculus OX=10090 GN=Cpsf7 PE=1 SV=2
761	710	P0C0S6	103.86	31	4	2	7		13553	Histone H2A.Z OS=Mus musculus OX=10090 GN=H2az1 PE=1 SV=2
761	711	Q3THW5	103.86	31	4	2	7		13509	Histone H2A.V OS=Mus musculus OX=10090 GN=H2az2 PE=1 SV=3
946	876	Q8VDM4	103.61	5	3	3	4		100203	26S proteasome non-ATPase regulatory subunit 2 OS=Mus musculus OX=10090 GN=Psmd2 PE=1 SV=1
914	595	P50608	103.55	13	4	4	5	Carbamidomethylation	43055	Fibromodulin OS=Mus musculus OX=10090 GN=Fmod PE=2 SV=1
924	14653	Q14BB9	103.5	48	4	4	5	Carbamidomethylation	20433	MAP6 domain-containing protein 1 OS=Mus musculus OX=10090 GN=Map6d1 PE=1 SV=1
903	1369	Q9D3D9	103.47	34	3	3	5	Oxidation (M)	17600	ATP synthase subunit delta mitochondrial OS=Mus musculus OX=10090 GN=Atp5f1d PE=1 SV=1
808	1382	Q60749	103.27	19	4	4	6		48371	KH domain-containing RNA-binding signal transduction-associated protein 1 OS=Mus musculus OX=10090 GN=Khdrbs1 PE=1 SV=2
1072	14658	P00493	102.97	17	3	3	3	Carbamidomethylation	24570	Hypoxanthine-guanine phosphoribosyltransferase OS=Mus musculus OX=10090 GN=Hprt1 PE=1 SV=3
1131	794	Q91VR8	102.8	43	3	3	3	Carbamidomethylation	8761	Protein BRICK1 OS=Mus musculus OX=10090 GN=Brk1 PE=1 SV=1
905	1271	P56135	102.69	36	3	3	5	Acetylation (Protein N-term); Oxidation (M)	10344	ATP synthase subunit f mitochondrial OS=Mus musculus OX=10090 GN=Atp5mf PE=1 SV=3
980	1235	Q5U3K5	102.51	5	3	3	4	Carbamidomethylation	79831	Rab-like protein 6 OS=Mus musculus OX=10090 GN=Rabl6 PE=1 SV=2
797	11885	Q8C190	102.45	12	5	5	6	Carbamidomethylation; Acetylation (Protein N-term)	71284	VPS9 domain-containing protein 1 OS=Mus musculus OX=10090 GN=Vps9d1 PE=1 SV=1
682	1055	Q8CGC7	102.17	5	7	7	8	Carbamidomethylation	170078	Bifunctional glutamate/proline--tRNA ligase OS=Mus musculus OX=10090 GN=Eprs1 PE=1 SV=4
1097	1122	Q80XI4	102.17	12	3	3	3	Carbamidomethylation; Acetylation (Protein N-term)	47319	Phosphatidylinositol 5-phosphate 4-kinase type-2 beta OS=Mus musculus OX=10090 GN=Pip4k2b PE=1 SV=1
1143	12096	Q8CG76	102.11	7	2	2	3		40612	Aflatoxin B1 aldehyde reductase member 2 OS=Mus musculus OX=10090 GN=Akr7a2 PE=1 SV=3
900	578	P06837	102.09	33	4	4	5		23632	Neuromodulin OS=Mus musculus OX=10090 GN=Gap43 PE=1 SV=1
890	1487	Q6ZWY3	102.05	38	3	1	5	Carbamidomethylation; Oxidation (M)	9477	40S ribosomal protein S27-like OS=Mus musculus OX=10090 GN=Rps27l PE=1 SV=3
810	322	Q8BKV0	101.86	5	2	1	6	Carbamidomethylation	49098	Testican-3 OS=Mus musculus OX=10090 GN=Spock3 PE=2 SV=2
964	6209	Q5SUR0	101.56	3	3	3	4	Carbamidomethylation	144629	Phosphoribosylformylglycinamidine synthase OS=Mus musculus OX=10090 GN=Pfas PE=1 SV=1
894	649	O08709	101.43	37	5	5	5		24871	Peroxiredoxin-6 OS=Mus musculus OX=10090 GN=Prdx6 PE=1 SV=3
911	14641	Q8R570	101.32	15	4	4	5		46524	Synaptosomal-associated protein 47 OS=Mus musculus OX=10090 GN=Snap47 PE=1 SV=1
855	2184	D3YXK2	101.29	7	4	4	5	Carbamidomethylation	105104	Scaffold attachment factor B1 OS=Mus musculus OX=10090 GN=Safb PE=1 SV=2
615	648	Q9D1R9	101.06	30	6	6	10	Carbamidomethylation	13293	60S ribosomal protein L34 OS=Mus musculus OX=10090 GN=Rpl34 PE=1 SV=2
971	799	Q60625	101.02	5	4	4	4	Carbamidomethylation	96946	Intercellular adhesion molecule 5 OS=Mus musculus OX=10090 GN=Icam5 PE=1 SV=2
979	719	Q71M36	100.76	7	3	3	4		60406	Chondroitin sulfate proteoglycan 5 OS=Mus musculus OX=10090 GN=Cspg5 PE=1 SV=2
828	764	Q9QXL2	100.72	4	5	5	5	Carbamidomethylation	186535	Kinesin-like protein KIF21A OS=Mus musculus OX=10090 GN=Kif21a PE=1 SV=2
1000	8683	Q8BXK8	100.15	4	3	1	4	Carbamidomethylation	94411	Arf-GAP with GTPase ANK repeat and PH domain-containing protein 1 OS=Mus musculus OX=10090 GN=Agap1 PE=1 SV=1
1067	747	Q8R2N0	100.06	14	3	3	3		28034	Thyroid transcription factor 1-associated protein 26 OS=Mus musculus OX=10090 GN=Ccdc59 PE=2 SV=2
985	708	P47708	99.97	9	4	4	4	Carbamidomethylation	75489	Rabphilin-3A OS=Mus musculus OX=10090 GN=Rph3a PE=1 SV=2
863	1112	O88712	99.75	13	5	4	5	Carbamidomethylation	47745	C-terminal-binding protein 1 OS=Mus musculus OX=10090 GN=Ctbp1 PE=1 SV=2
918	14659	Q8VE22	99.67	27	4	4	5		20348	28S ribosomal protein S23 mitochondrial OS=Mus musculus OX=10090 GN=Mrps23 PE=1 SV=1
867	1433	Q9D0B0	99.52	13	3	2	5	Carbamidomethylation	25661	Serine/arginine-rich splicing factor 9 OS=Mus musculus OX=10090 GN=Srsf9 PE=1 SV=1
951	410	Q61792	99.52	19	4	4	4		29994	LIM and SH3 domain protein 1 OS=Mus musculus OX=10090 GN=Lasp1 PE=1 SV=1
1367	14752	Q9CPQ8	99.49	33	2	2	2		11425	ATP synthase subunit g mitochondrial OS=Mus musculus OX=10090 GN=Atp5mg PE=1 SV=1
995	14643	Q9D7M1	99.42	29	4	4	4		26779	Glucose-induced degradation protein 8 homolog OS=Mus musculus OX=10090 GN=Gid8 PE=1 SV=1
899	14647	Q9DCN2	99.26	15	4	4	5		34128	NADH-cytochrome b5 reductase 3 OS=Mus musculus OX=10090 GN=Cyb5r3 PE=1 SV=3
965	1172	P14231	99.26	17	3	3	4	Carbamidomethylation	33344	Sodium/potassium-transporting ATPase subunit beta-2 OS=Mus musculus OX=10090 GN=Atp1b2 PE=1 SV=2
852	4958	Q8CIE6	99.19	4	4	4	5		138432	Coatomer subunit alpha OS=Mus musculus OX=10090 GN=Copa PE=1 SV=2
1422	1096	Q3UHC7	99.1	1	1	1	1	Carbamidomethylation	131726	Disabled homolog 2-interacting protein OS=Mus musculus OX=10090 GN=Dab2ip PE=1 SV=1
1293	466	Q9CQR4	99.04	27	2	2	2	Carbamidomethylation	15183	Acyl-coenzyme A thioesterase 13 OS=Mus musculus OX=10090 GN=Acot13 PE=1 SV=1
974	557	Q7TNV0	98.92	12	4	4	4		43159	Protein DEK OS=Mus musculus OX=10090 GN=Dek PE=1 SV=1
862	1061	Q99MU3	98.88	5	5	5	5	Carbamidomethylation	130447	Double-stranded RNA-specific adenosine deaminase OS=Mus musculus OX=10090 GN=Adar PE=1 SV=2
861	709	Q06890	98.79	14	5	5	5		51656	Clusterin OS=Mus musculus OX=10090 GN=Clu PE=1 SV=1
962	4049	Q4VC33	98.77	12	4	4	4	Carbamidomethylation	45336	E3 ubiquitin-protein transferase MAEA OS=Mus musculus OX=10090 GN=Maea PE=1 SV=1
1044	13034	Q9WUA2	98.58	6	3	3	3		65697	Phenylalanine--tRNA ligase beta subunit OS=Mus musculus OX=10090 GN=Farsb PE=1 SV=2
931	1105	Q6ZPE2	98.44	3	4	4	4		208691	Myotubularin-related protein 5 OS=Mus musculus OX=10090 GN=Sbf1 PE=1 SV=2
1147	5845	Q80X85	98.41	17	3	3	3		28063	28S ribosomal protein S7 mitochondrial OS=Mus musculus OX=10090 GN=Mrps7 PE=1 SV=1
1017	14656	Q6DFW4	98.32	11	4	4	4	Carbamidomethylation	60343	Nucleolar protein 58 OS=Mus musculus OX=10090 GN=Nop58 PE=1 SV=1
1101	14674	Q80UM3	98.28	4	3	3	3		100961	N-alpha-acetyltransferase 15 NatA auxiliary subunit OS=Mus musculus OX=10090 GN=Naa15 PE=1 SV=1
1327	1040	Q9JIK9	98.28	14	2	2	2		25827	28S ribosomal protein S34 mitochondrial OS=Mus musculus OX=10090 GN=Mrps34 PE=1 SV=1
937	597	Q61290	98.13	2	4	4	4		257233	Voltage-dependent R-type calcium channel subunit alpha-1E OS=Mus musculus OX=10090 GN=Cacna1e PE=1 SV=1
860	14629	Q9DBR3	98.06	9	5	5	5	Carbamidomethylation	75364	Armadillo repeat-containing protein 8 OS=Mus musculus OX=10090 GN=Armc8 PE=1 SV=2
926	952	P63001	97.89	24	4	4	5	Carbamidomethylation	21450	Ras-related C3 botulinum toxin substrate 1 OS=Mus musculus OX=10090 GN=Rac1 PE=1 SV=1
1140	5368	Q8VHH5	97.83	3	2	1	3		97965	Arf-GAP with GTPase ANK repeat and PH domain-containing protein 3 OS=Mus musculus OX=10090 GN=Agap3 PE=1 SV=1
897	1287	P70182	97.83	14	5	4	5	Carbamidomethylation	60485	Phosphatidylinositol 4-phosphate 5-kinase type-1 alpha OS=Mus musculus OX=10090 GN=Pip5k1a PE=1 SV=2
1033	637	Q9WUQ5	97.83	26	3	3	4	Carbamidomethylation	11716	C-X-C motif chemokine 14 OS=Mus musculus OX=10090 GN=Cxcl14 PE=2 SV=2
1032	571	P04925	97.8	18	4	4	4	Carbamidomethylation	27977	Major prion protein OS=Mus musculus OX=10090 GN=Prnp PE=1 SV=2
944	336	Q80SW1	97.62	7	4	1	4		58952	S-adenosylhomocysteine hydrolase-like protein 1 OS=Mus musculus OX=10090 GN=Ahcyl1 PE=1 SV=1
998	518	Q8BMJ3	97.51	22	3	3	4	Carbamidomethylation	16460	Eukaryotic translation initiation factor 1A X-chromosomal OS=Mus musculus OX=10090 GN=Eif1ax PE=2 SV=3
869	12268	P69566	97.35	11	4	4	5	Carbamidomethylation	71012	Ran-binding protein 9 OS=Mus musculus OX=10090 GN=Ranbp9 PE=1 SV=1
866	495	G3XA57	97.29	11	4	4	5		58207	Rab11 family-interacting protein 2 OS=Mus musculus OX=10090 GN=Rab11fip2 PE=1 SV=1
1148	14671	Q9QUR7	97.27	26	3	3	3	Carbamidomethylation	18370	Peptidyl-prolyl cis-trans isomerase NIMA-interacting 1 OS=Mus musculus OX=10090 GN=Pin1 PE=1 SV=1
1019	409	O55126	97.17	16	3	3	4	Carbamidomethylation	32933	Protein NipSnap homolog 2 OS=Mus musculus OX=10090 GN=Nipsnap2 PE=1 SV=1
994	2661	Q6ZQ58	96.94	6	4	4	4		121125	La-related protein 1 OS=Mus musculus OX=10090 GN=Larp1 PE=1 SV=3
1020	817	Q9Z2H2	96.35	9	3	1	4	Carbamidomethylation	54531	Regulator of G-protein signaling 6 OS=Mus musculus OX=10090 GN=Rgs6 PE=1 SV=2
996	2729	Q9D2G2	96.3	11	4	4	4		48995	Dihydrolipoyllysine-residue succinyltransferase component of 2-oxoglutarate dehydrogenase complex mitochondrial OS=Mus musculus OX=10090 GN=Dlst PE=1 SV=1
801	14649	Q921W0	96.28	18	5	5	6	Acetylation (Protein N-term)	21608	Charged multivesicular body protein 1a OS=Mus musculus OX=10090 GN=Chmp1a PE=1 SV=1
904	551	P62821	96.08	17	3	1	5		22678	Ras-related protein Rab-1A OS=Mus musculus OX=10090 GN=Rab1A PE=1 SV=3
991	976	Q8R1F0	95.88	18	4	4	4		10197	Leydig cell tumor 10 kDa protein homolog OS=Mus musculus OX=10090 GN=D8Ertd738e PE=3 SV=1
917	654	Q6PER3	95.77	13	3	2	5	Carbamidomethylation; Acetylation (Protein N-term)	31966	Microtubule-associated protein RP/EB family member 3 OS=Mus musculus OX=10090 GN=Mapre3 PE=1 SV=1
1284	10194	Q80TN4	95.75	4	2	2	2	Carbamidomethylation	89136	DnaJ homolog subfamily C member 16 OS=Mus musculus OX=10090 GN=Dnajc16 PE=1 SV=2
941	715	P97350	95.51	5	3	3	4		80896	Plakophilin-1 OS=Mus musculus OX=10090 GN=Pkp1 PE=1 SV=1
809	1244	P47964	95.46	18	2	2	6	Carbamidomethylation	12216	60S ribosomal protein L36 OS=Mus musculus OX=10090 GN=Rpl36 PE=1 SV=2
982	215	Q99JY0	95.44	9	4	4	4		51386	Trifunctional enzyme subunit beta mitochondrial OS=Mus musculus OX=10090 GN=Hadhb PE=1 SV=1
537	515	Q3UL36	95.41	19	6	6	12		32887	Arginine and glutamate-rich protein 1 OS=Mus musculus OX=10090 GN=Arglu1 PE=1 SV=2
815	977	P61027	95.39	17	3	2	6		22541	Ras-related protein Rab-10 OS=Mus musculus OX=10090 GN=Rab10 PE=1 SV=1
836	1895	O88343	95.34	6	4	4	5		121483	Electrogenic sodium bicarbonate cotransporter 1 OS=Mus musculus OX=10090 GN=Slc4a4 PE=1 SV=2
882	1021	Q60931	95.01	19	4	3	5	Carbamidomethylation	30753	Voltage-dependent anion-selective channel protein 3 OS=Mus musculus OX=10090 GN=Vdac3 PE=1 SV=1
1080	1034	Q99M28	94.99	12	3	3	3		34208	RNA-binding protein with serine-rich domain 1 OS=Mus musculus OX=10090 GN=Rnps1 PE=1 SV=1
1100	9565	Q9ER35	94.82	15	3	3	3	Carbamidomethylation	35032	Fructosamine-3-kinase OS=Mus musculus OX=10090 GN=Fn3k PE=1 SV=1
1048	3624	Q6P5D3	94.8	3	3	3	3	Carbamidomethylation	155762	Putative ATP-dependent RNA helicase DHX57 OS=Mus musculus OX=10090 GN=Dhx57 PE=1 SV=2
1064	1403	P54823	94.38	8	3	3	3		54192	Probable ATP-dependent RNA helicase DDX6 OS=Mus musculus OX=10090 GN=Ddx6 PE=1 SV=1
1235	1187	Q922S4	94.25	4	2	2	2	Carbamidomethylation	105619	cGMP-dependent 3' 5'-cyclic phosphodiesterase OS=Mus musculus OX=10090 GN=Pde2a PE=1 SV=4
1007	1605	Q8JZQ9	94.22	7	4	4	4	Carbamidomethylation	91370	Eukaryotic translation initiation factor 3 subunit B OS=Mus musculus OX=10090 GN=Eif3b PE=1 SV=1
1249	7064	Q8BIZ1	94.18	3	2	2	2	Carbamidomethylation	139047	Ankyrin repeat and sterile alpha motif domain-containing protein 1B OS=Mus musculus OX=10090 GN=Anks1b PE=1 SV=3
881	867	Q8QZT1	94.16	20	5	5	5	Oxidation (M)	44816	Acetyl-CoA acetyltransferase mitochondrial OS=Mus musculus OX=10090 GN=Acat1 PE=1 SV=1
973	774	Q9CZ13	93.95	10	4	4	4	Carbamidomethylation	52852	Cytochrome b-c1 complex subunit 1 mitochondrial OS=Mus musculus OX=10090 GN=Uqcrc1 PE=1 SV=2
851	1350	P61264	93.89	24	5	5	5		33245	Syntaxin-1B OS=Mus musculus OX=10090 GN=Stx1b PE=1 SV=1
912	1417	Q4FK66	93.51	15	4	4	5	Carbamidomethylation	37437	Pre-mRNA-splicing factor 38A OS=Mus musculus OX=10090 GN=Prpf38a PE=1 SV=1
960	14637	Q8CGF6	93.46	6	4	4	4		102312	WD repeat-containing protein 47 OS=Mus musculus OX=10090 GN=Wdr47 PE=1 SV=2
1014	11358	P58043	93.03	8	4	4	4		54377	Sestrin-2 OS=Mus musculus OX=10090 GN=Sesn2 PE=1 SV=1
1094	814	Q69ZA1	93.01	3	3	2	3		164552	Cyclin-dependent kinase 13 OS=Mus musculus OX=10090 GN=Cdk13 PE=1 SV=3
961	437	Q68FL4	93	8	4	1	4		66899	Putative adenosylhomocysteinase 3 OS=Mus musculus OX=10090 GN=Ahcyl2 PE=1 SV=1
1023	1530	O08807	92.8	12	3	1	4		31053	Peroxiredoxin-4 OS=Mus musculus OX=10090 GN=Prdx4 PE=1 SV=1
1073	1392	Q61548	92.74	6	3	3	3		91851	Clathrin coat assembly protein AP180 OS=Mus musculus OX=10090 GN=Snap91 PE=1 SV=1
1162	2200	E9Q7G0	92.71	1	2	2	2		235628	Nuclear mitotic apparatus protein 1 OS=Mus musculus OX=10090 GN=Numa1 PE=1 SV=1
1195	896	Q8CIP4	92.27	4	2	2	2	Carbamidomethylation	82644	MAP/microtubule affinity-regulating kinase 4 OS=Mus musculus OX=10090 GN=Mark4 PE=1 SV=1
925	646	O89112	92.24	15	4	4	5	Carbamidomethylation	45341	Glutathione S-transferase LANCL1 OS=Mus musculus OX=10090 GN=Lancl1 PE=1 SV=1
871	5213	Q9JIF7	92.06	8	5	5	5		107066	Coatomer subunit beta OS=Mus musculus OX=10090 GN=Copb1 PE=1 SV=1
1151	1352	Q8R191	92.05	12	2	2	3		24561	Synaptogyrin-3 OS=Mus musculus OX=10090 GN=Syngr3 PE=1 SV=1
802	785	Q61171	91.73	27	5	5	6		21779	Peroxiredoxin-2 OS=Mus musculus OX=10090 GN=Prdx2 PE=1 SV=3
1104	726	Q0VG62	91.67	24	2	2	3		11163	Ribosomal biogenesis factor OS=Mus musculus OX=10090 GN=Rbis PE=1 SV=2
984	530	P08551	91.65	9	4	3	4		61509	Neurofilament light polypeptide OS=Mus musculus OX=10090 GN=Nefl PE=1 SV=5
1152	791	Q9JKC6	91.44	23	3	3	3		14987	Cell cycle exit and neuronal differentiation protein 1 OS=Mus musculus OX=10090 GN=Cend1 PE=1 SV=1
1109	1848	O89053	91.34	12	3	3	3	Carbamidomethylation	50989	Coronin-1A OS=Mus musculus OX=10090 GN=Coro1a PE=1 SV=5
987	555	Q8R001	91.08	13	3	2	4		36946	Microtubule-associated protein RP/EB family member 2 OS=Mus musculus OX=10090 GN=Mapre2 PE=1 SV=1
1076	667	P0DP26	90.86	25	3	3	3	Acetylation (Protein N-term)	16838	Calmodulin-1 OS=Mus musculus OX=10090 GN=Calm1 PE=1 SV=1
1076	666	P0DP28	90.86	25	3	3	3	Acetylation (Protein N-term)	16838	Calmodulin-3 OS=Mus musculus OX=10090 GN=Calm3 PE=1 SV=1
1076	668	P0DP27	90.86	25	3	3	3	Acetylation (Protein N-term)	16838	Calmodulin-2 OS=Mus musculus OX=10090 GN=Calm2 PE=1 SV=1
1239	14685	Q91YQ5	90.8	4	2	2	2		68528	Dolichyl-diphosphooligosaccharide--protein glycosyltransferase subunit 1 OS=Mus musculus OX=10090 GN=Rpn1 PE=1 SV=1
1015	1450	Q9DBJ1	90.37	24	4	4	4		28832	Phosphoglycerate mutase 1 OS=Mus musculus OX=10090 GN=Pgam1 PE=1 SV=3
958	14633	Q8JZU2	90.35	13	4	4	4		33932	Tricarboxylate transport protein mitochondrial OS=Mus musculus OX=10090 GN=Slc25a1 PE=1 SV=1
1074	4610	Q8VDM6	90.32	6	3	3	3	Carbamidomethylation	96002	Heterogeneous nuclear ribonucleoprotein U-like protein 1 OS=Mus musculus OX=10090 GN=Hnrnpul1 PE=1 SV=1
1297	275	Q9Z1B3	90.18	3	2	2	2		138396	1-phosphatidylinositol 4 5-bisphosphate phosphodiesterase beta-1 OS=Mus musculus OX=10090 GN=Plcb1 PE=1 SV=2
1116	884	Q8BH95	90.13	12	3	3	3	Carbamidomethylation	31474	Enoyl-CoA hydratase mitochondrial OS=Mus musculus OX=10090 GN=Echs1 PE=1 SV=1
975	1195	Q9DB41	90.09	13	3	1	4	Carbamidomethylation	34166	Mitochondrial glutamate carrier 2 OS=Mus musculus OX=10090 GN=Slc25a18 PE=1 SV=4
952	6510	P20918	90.07	5	4	4	4	Carbamidomethylation	90808	Plasminogen OS=Mus musculus OX=10090 GN=Plg PE=1 SV=3
943	1059	Q80Y24	89.84	6	3	3	4		95781	Prickle-like protein 2 OS=Mus musculus OX=10090 GN=Prickle2 PE=1 SV=3
1388	806	Q62241	89.78	11	1	1	2	Carbamidomethylation	17364	U1 small nuclear ribonucleoprotein C OS=Mus musculus OX=10090 GN=Snrpc PE=1 SV=1
1079	789	Q922Q8	89.62	10	3	3	3	Carbamidomethylation	34877	Leucine-rich repeat-containing protein 59 OS=Mus musculus OX=10090 GN=Lrrc59 PE=1 SV=1
1003	14710	P29788	89.58	8	2	2	4	Carbamidomethylation	54849	Vitronectin OS=Mus musculus OX=10090 GN=Vtn PE=1 SV=2
1011	732	P47738	89.5	9	3	3	4		56538	Aldehyde dehydrogenase mitochondrial OS=Mus musculus OX=10090 GN=Aldh2 PE=1 SV=1
1149	10593	Q9Z2D6	88.93	10	3	3	3		52308	Methyl-CpG-binding protein 2 OS=Mus musculus OX=10090 GN=Mecp2 PE=1 SV=1
864	707	P05063	88.73	15	5	4	5		39395	Fructose-bisphosphate aldolase C OS=Mus musculus OX=10090 GN=Aldoc PE=1 SV=4
633	835	P84228	88.64	35	3	1	9	Carbamidomethylation	15388	Histone H3.2 OS=Mus musculus OX=10090 GN=H3c2 PE=1 SV=2
1095	14667	Q8BK72	88.53	10	3	3	3		47779	28S ribosomal protein S27 mitochondrial OS=Mus musculus OX=10090 GN=Mrps27 PE=1 SV=2
1251	5079	Q9R190	88.48	4	2	2	2		75030	Metastasis-associated protein MTA2 OS=Mus musculus OX=10090 GN=Mta2 PE=1 SV=1
915	550	Q9Z0E0	88.32	7	4	4	5	Carbamidomethylation	78895	Neurochondrin OS=Mus musculus OX=10090 GN=Ncdn PE=1 SV=1
955	11347	Q8BJ37	87.88	8	3	3	4		68690	Tyrosyl-DNA phosphodiesterase 1 OS=Mus musculus OX=10090 GN=Tdp1 PE=1 SV=2
1071	1113	Q9JKS5	87.77	8	3	2	3		45924	Intracellular hyaluronan-binding protein 4 OS=Mus musculus OX=10090 GN=Habp4 PE=1 SV=2
1111	14668	Q9WUM4	87.13	10	3	3	3	Carbamidomethylation	53121	Coronin-1C OS=Mus musculus OX=10090 GN=Coro1c PE=1 SV=2
1093	1539	Q60900	87.03	10	3	1	3	Carbamidomethylation	39533	ELAV-like protein 3 OS=Mus musculus OX=10090 GN=Elavl3 PE=1 SV=1
1010	14661	Q69Z99	86.88	10	3	3	4	Carbamidomethylation	63908	Zinc finger protein 512 OS=Mus musculus OX=10090 GN=Znf512 PE=2 SV=2
902	1525	P63137	86.82	8	4	4	5		59197	Gamma-aminobutyric acid receptor subunit beta-2 OS=Mus musculus OX=10090 GN=Gabrb2 PE=1 SV=2
906	2117	Q9D2P8	86.77	12	2	2	5		19197	Myelin-associated oligodendrocyte basic protein OS=Mus musculus OX=10090 GN=Mobp PE=1 SV=1
1005	14640	Q8BK63	86.75	12	4	4	4		38915	Casein kinase I isoform alpha OS=Mus musculus OX=10090 GN=Csnk1a1 PE=1 SV=2
763	902	Q9QXZ0	86.72	1	6	5	6	Carbamidomethylation	831894	Microtubule-actin cross-linking factor 1 OS=Mus musculus OX=10090 GN=Macf1 PE=1 SV=2
1110	5110	Q80WT0	86.66	8	3	3	3		66000	Junctophilin-4 OS=Mus musculus OX=10090 GN=Jph4 PE=2 SV=1
637	834	P84244	86.55	35	3	1	9	Carbamidomethylation	15328	Histone H3.3 OS=Mus musculus OX=10090 GN=H3-3a PE=1 SV=2
637	833	P02301	86.55	35	3	1	9	Carbamidomethylation	15315	Histone H3.3C OS=Mus musculus OX=10090 GN=H3-5 PE=3 SV=3
1220	14712	Q80UW2	85.99	8	2	2	2		33676	F-box only protein 2 OS=Mus musculus OX=10090 GN=Fbxo2 PE=1 SV=1
1278	1399	P97807	85.75	8	2	2	2		54357	Fumarate hydratase mitochondrial OS=Mus musculus OX=10090 GN=Fh PE=1 SV=3
835	1156	Q91WG7	85.69	11	5	5	5	Carbamidomethylation	88523	Diacylglycerol kinase gamma OS=Mus musculus OX=10090 GN=Dgkg PE=1 SV=1
877	950	Q9QZS3	85.67	7	4	2	5		70813	Protein numb homolog OS=Mus musculus OX=10090 GN=Numb PE=1 SV=1
1056	4654	Q3UMU9	85.54	6	3	2	3		74291	Hepatoma-derived growth factor-related protein 2 OS=Mus musculus OX=10090 GN=Hdgfl2 PE=1 SV=1
827	3667	P23116	85.5	4	5	5	5		161936	Eukaryotic translation initiation factor 3 subunit A OS=Mus musculus OX=10090 GN=Eif3a PE=1 SV=5
1134	1158	P61226	85.35	21	3	3	3	Carbamidomethylation	20504	Ras-related protein Rap-2b OS=Mus musculus OX=10090 GN=Rap2b PE=1 SV=1
1334	1663	P58059	85.32	31	2	2	2		10561	28S ribosomal protein S21 mitochondrial OS=Mus musculus OX=10090 GN=Mrps21 PE=1 SV=1
1130	14669	P26151	85.27	9	3	3	3		44888	High affinity immunoglobulin gamma Fc receptor I OS=Mus musculus OX=10090 GN=Fcgr1 PE=1 SV=1
1089	995	Q9ESX4	85.2	9	2	2	3		27471	Nucleolar protein of 40 kDa OS=Mus musculus OX=10090 GN=Zcchc17 PE=1 SV=1
1132	7672	Q9D7N3	84.83	11	3	3	3	Carbamidomethylation	44929	28S ribosomal protein S9 mitochondrial OS=Mus musculus OX=10090 GN=Mrps9 PE=1 SV=3
1215	904	P19783	84.61	14	2	2	2		19530	Cytochrome c oxidase subunit 4 isoform 1 mitochondrial OS=Mus musculus OX=10090 GN=Cox4i1 PE=1 SV=2
1006	435	Q9QYJ0	84.5	12	4	4	4	Carbamidomethylation	45746	DnaJ homolog subfamily A member 2 OS=Mus musculus OX=10090 GN=Dnaja2 PE=1 SV=1
972	14646	Q8BHL3	84.37	8	4	4	4	Carbamidomethylation	87275	TBC1 domain family member 10B OS=Mus musculus OX=10090 GN=Tbc1d10b PE=1 SV=2
1084	4335	P50396	84.28	10	3	3	3	Carbamidomethylation	50522	Rab GDP dissociation inhibitor alpha OS=Mus musculus OX=10090 GN=Gdi1 PE=1 SV=3
1330	14716	Q9Z1P6	84.24	19	2	2	2	Carbamidomethylation	12576	NADH dehydrogenase [ubiquinone] 1 alpha subcomplex subunit 7 OS=Mus musculus OX=10090 GN=Ndufa7 PE=1 SV=3
1040	9656	Q8BG32	84.22	9	3	3	3		47437	26S proteasome non-ATPase regulatory subunit 11 OS=Mus musculus OX=10090 GN=Psmd11 PE=1 SV=3
999	13650	Q99MJ9	84	7	4	3	4		82176	ATP-dependent RNA helicase DDX50 OS=Mus musculus OX=10090 GN=Ddx50 PE=2 SV=1
856	546	P28738	83.96	6	5	2	5		109275	Kinesin heavy chain isoform 5C OS=Mus musculus OX=10090 GN=Kif5c PE=1 SV=3
1514	1358	Q9JM93	83.95	7	1	1	1		25525	ADP-ribosylation factor-like protein 6-interacting protein 4 OS=Mus musculus OX=10090 GN=Arl6ip4 PE=1 SV=1
1244	1377	Q3THS6	83.84	7	2	2	2		43689	S-adenosylmethionine synthase isoform type-2 OS=Mus musculus OX=10090 GN=Mat2a PE=1 SV=2
1028	947	P43407	83.83	11	3	3	4		22131	Syndecan-2 OS=Mus musculus OX=10090 GN=Sdc2 PE=1 SV=1
1092	960	P10649	83.66	19	3	2	3		25970	Glutathione S-transferase Mu 1 OS=Mus musculus OX=10090 GN=Gstm1 PE=1 SV=2
976	722	Q9DB34	83.48	16	4	4	4		25134	Charged multivesicular body protein 2a OS=Mus musculus OX=10090 GN=Chmp2a PE=1 SV=1
1083	461	A2ARS0	83.12	13	3	3	3	Carbamidomethylation	41068	Ankyrin repeat domain-containing protein 63 OS=Mus musculus OX=10090 GN=Ankrd63 PE=1 SV=1
1069	1404	Q9CXW2	83.1	9	3	3	3		41192	28S ribosomal protein S22 mitochondrial OS=Mus musculus OX=10090 GN=Mrps22 PE=1 SV=1
1301	13424	O88543	82.88	6	2	2	2	Acetylation (Protein N-term)	47832	COP9 signalosome complex subunit 3 OS=Mus musculus OX=10090 GN=Cops3 PE=1 SV=3
1108	713	Q9CVB6	82.67	11	3	3	3		34357	Actin-related protein 2/3 complex subunit 2 OS=Mus musculus OX=10090 GN=Arpc2 PE=1 SV=3
1142	1441	Q06185	82.67	28	2	2	3	Oxidation (M)	8236	ATP synthase subunit e mitochondrial OS=Mus musculus OX=10090 GN=Atp5me PE=1 SV=2
1124	14723	P46471	82.58	6	2	2	3		48648	26S proteasome regulatory subunit 7 OS=Mus musculus OX=10090 GN=Psmc2 PE=1 SV=5
1276	14718	Q9Z2U1	82.48	16	2	2	2	Carbamidomethylation	26411	Proteasome subunit alpha type-5 OS=Mus musculus OX=10090 GN=Psma5 PE=1 SV=1
1042	605	Q6NZN0	82.37	4	3	2	3		114143	RNA-binding protein 26 OS=Mus musculus OX=10090 GN=Rbm26 PE=1 SV=2
1294	792	O88844	82.19	6	2	2	2		46674	Isocitrate dehydrogenase [NADP] cytoplasmic OS=Mus musculus OX=10090 GN=Idh1 PE=1 SV=2
1091	14657	P59708	82.12	32	3	3	3	Carbamidomethylation	14585	Splicing factor 3B subunit 6 OS=Mus musculus OX=10090 GN=Sf3b6 PE=1 SV=1
1243	913	Q9JIA1	82.03	4	2	2	2	Carbamidomethylation	63644	Leucine-rich glioma-inactivated protein 1 OS=Mus musculus OX=10090 GN=Lgi1 PE=1 SV=1
1113	5212	Q8K1N4	82.02	6	3	3	3		58956	Spermatogenesis-associated serine-rich protein 2 OS=Mus musculus OX=10090 GN=Spats2 PE=1 SV=1
954	657	P48455	82	8	4	1	4	Oxidation (M)	58699	Serine/threonine-protein phosphatase 2B catalytic subunit gamma isoform OS=Mus musculus OX=10090 GN=Ppp3cc PE=1 SV=1
1272	1106	Q8BIF2	81.99	9	2	2	2		40610	RNA binding protein fox-1 homolog 3 OS=Mus musculus OX=10090 GN=Rbfox3 PE=1 SV=2
1287	14684	Q9CQC7	81.64	27	2	2	2		15081	NADH dehydrogenase [ubiquinone] 1 beta subcomplex subunit 4 OS=Mus musculus OX=10090 GN=Ndufb4 PE=1 SV=3
956	581	P97300	81.31	8	2	2	4	Carbamidomethylation	44373	Neuroplastin OS=Mus musculus OX=10090 GN=Nptn PE=1 SV=3
1107	677	Q60780	81.26	7	3	3	3		48174	Growth arrest-specific protein 7 OS=Mus musculus OX=10090 GN=Gas7 PE=1 SV=1
1210	2000	Q3TDQ1	80.92	3	2	2	2		93246	Dolichyl-diphosphooligosaccharide--protein glycosyltransferase subunit STT3B OS=Mus musculus OX=10090 GN=Stt3b PE=1 SV=2
1364	1058	Q91VN4	80.77	11	2	2	2		29852	MICOS complex subunit Mic25 OS=Mus musculus OX=10090 GN=Chchd6 PE=1 SV=2
1114	1412	Q9EQI8	80.62	12	3	3	3		32132	39S ribosomal protein L46 mitochondrial OS=Mus musculus OX=10090 GN=Mrpl46 PE=1 SV=1
953	8784	Q8CH25	80.39	5	4	4	4		116920	SAFB-like transcription modulator OS=Mus musculus OX=10090 GN=Sltm PE=1 SV=1
1328	14708	Q61704	80.28	2	2	2	2		99358	Inter-alpha-trypsin inhibitor heavy chain H3 OS=Mus musculus OX=10090 GN=Itih3 PE=1 SV=3
1348	1115	Q8BTU1	80.08	12	2	2	2		22748	Cilia- and flagella-associated protein 20 OS=Mus musculus OX=10090 GN=Cfap20 PE=1 SV=1
1369	2499	Q9Z1D1	80.07	8	2	2	2	Carbamidomethylation	35638	Eukaryotic translation initiation factor 3 subunit G OS=Mus musculus OX=10090 GN=Eif3g PE=1 SV=2
1105	1409	Q9Z0P4	80.03	9	2	2	3	Acetylation (Protein N-term); Oxidation (M)	41614	Paralemmin-1 OS=Mus musculus OX=10090 GN=Palm PE=1 SV=1
1138	688	Q9D358	79.99	13	2	2	3		18192	Low molecular weight phosphotyrosine protein phosphatase OS=Mus musculus OX=10090 GN=Acp1 PE=1 SV=3
1333	4747	Q91WG4	79.54	3	2	2	2		93093	Elongator complex protein 2 OS=Mus musculus OX=10090 GN=Elp2 PE=1 SV=1
1262	820	P63044	79.49	28	2	2	2		12691	Vesicle-associated membrane protein 2 OS=Mus musculus OX=10090 GN=Vamp2 PE=1 SV=2
1223	14002	P48722	79.44	3	2	1	2	Carbamidomethylation	94382	Heat shock 70 kDa protein 4L OS=Mus musculus OX=10090 GN=Hspa4l PE=1 SV=2
1001	807	P31650	79.38	6	3	3	4		69961	Sodium- and chloride-dependent GABA transporter 3 OS=Mus musculus OX=10090 GN=Slc6a11 PE=1 SV=2
933	273	O35098	79.28	8	3	3	4	Carbamidomethylation	61962	Dihydropyrimidinase-related protein 4 OS=Mus musculus OX=10090 GN=Dpysl4 PE=1 SV=1
1117	664	Q9QXY6	79.27	7	3	3	3		60821	EH domain-containing protein 3 OS=Mus musculus OX=10090 GN=Ehd3 PE=1 SV=2
1236	554	Q91YT0	79.27	5	2	2	2	Carbamidomethylation	50834	NADH dehydrogenase [ubiquinone] flavoprotein 1 mitochondrial OS=Mus musculus OX=10090 GN=Ndufv1 PE=1 SV=1
1231	14791	Q9D7X3	78.98	9	1	1	2		20472	Dual specificity protein phosphatase 3 OS=Mus musculus OX=10090 GN=Dusp3 PE=1 SV=1
1135	9181	Q9D8W5	78.84	7	3	3	3		52895	26S proteasome non-ATPase regulatory subunit 12 OS=Mus musculus OX=10090 GN=Psmd12 PE=1 SV=4
1237	4290	Q8CGY8	78.75	3	2	2	2	Acetylation (Protein N-term)	116952	UDP-N-acetylglucosamine--peptide N-acetylglucosaminyltransferase 110 kDa subunit OS=Mus musculus OX=10090 GN=Ogt PE=1 SV=2
1078	1242	Q99MR6	78.14	5	3	3	3	Carbamidomethylation	100452	Serrate RNA effector molecule homolog OS=Mus musculus OX=10090 GN=Srrt PE=1 SV=1
1047	2725	P60469	78.14	3	3	2	3		133426	Liprin-alpha-3 OS=Mus musculus OX=10090 GN=Ppfia3 PE=1 SV=2
1099	853	P08553	78.13	4	3	2	3		95916	Neurofilament medium polypeptide OS=Mus musculus OX=10090 GN=Nefm PE=1 SV=4
1326	10311	Q61166	78.06	11	2	2	2	Carbamidomethylation	30016	Microtubule-associated protein RP/EB family member 1 OS=Mus musculus OX=10090 GN=Mapre1 PE=1 SV=3
1115	1022	Q9CZW5	78.06	6	3	3	3		67590	Mitochondrial import receptor subunit TOM70 OS=Mus musculus OX=10090 GN=Tomm70 PE=1 SV=2
1075	953	Q9WV60	77.91	10	3	3	3	Carbamidomethylation	46710	Glycogen synthase kinase-3 beta OS=Mus musculus OX=10090 GN=Gsk3b PE=1 SV=2
1057	14666	Q8BHN3	77.87	3	3	3	3		106911	Neutral alpha-glucosidase AB OS=Mus musculus OX=10090 GN=Ganab PE=1 SV=1
1027	1497	Q6PHN9	77.77	13	2	1	4		23025	Ras-related protein Rab-35 OS=Mus musculus OX=10090 GN=Rab35 PE=1 SV=1
1088	9532	Q9CQ65	77.73	12	2	2	3		31062	S-methyl-5'-thioadenosine phosphorylase OS=Mus musculus OX=10090 GN=Mtap PE=1 SV=1
1058	4964	Q8R4U7	77.55	4	3	3	3		119311	Leucine zipper protein 1 OS=Mus musculus OX=10090 GN=Luzp1 PE=1 SV=2
1112	5432	P62812	77.53	6	3	3	3		51754	Gamma-aminobutyric acid receptor subunit alpha-1 OS=Mus musculus OX=10090 GN=Gabra1 PE=1 SV=1
1128	14662	Q9EPL8	77.47	3	3	3	3		119486	Importin-7 OS=Mus musculus OX=10090 GN=Ipo7 PE=1 SV=2
1043	1076	Q9EQH3	77.34	6	3	3	3		91713	Vacuolar protein sorting-associated protein 35 OS=Mus musculus OX=10090 GN=Vps35 PE=1 SV=1
1129	1411	Q8VE33	77.31	12	3	3	3		42318	Ganglioside-induced differentiation-associated protein 1-like 1 OS=Mus musculus OX=10090 GN=Gdap1l1 PE=1 SV=1
1285	8217	Q8CBE3	77.05	8	2	2	2	Carbamidomethylation	55046	WD repeat-containing protein 37 OS=Mus musculus OX=10090 GN=Wdr37 PE=1 SV=1
1273	1188	P23198	76.88	14	2	2	2	Carbamidomethylation	20855	Chromobox protein homolog 3 OS=Mus musculus OX=10090 GN=Cbx3 PE=1 SV=2
1209	2373	Q9CQQ7	76.69	11	2	2	2		28949	ATP synthase F(0) complex subunit B1 mitochondrial OS=Mus musculus OX=10090 GN=Atp5pb PE=1 SV=1
1303	14728	Q99JR1	76.66	10	2	1	2	Carbamidomethylation	35649	Sideroflexin-1 OS=Mus musculus OX=10090 GN=Sfxn1 PE=1 SV=3
1059	772	P70336	76.53	3	3	3	3	Carbamidomethylation	160585	Rho-associated protein kinase 2 OS=Mus musculus OX=10090 GN=Rock2 PE=1 SV=1
1366	12371	Q80UY2	76.36	6	2	2	2	Carbamidomethylation	41791	E3 ubiquitin-protein ligase KCMF1 OS=Mus musculus OX=10090 GN=Kcmf1 PE=1 SV=1
1365	14749	Q8R0J7	76.32	10	2	2	2		31056	Vacuolar protein sorting-associated protein 37B OS=Mus musculus OX=10090 GN=Vps37b PE=1 SV=1
1271	1521	P70296	75.99	14	2	2	2		20830	Phosphatidylethanolamine-binding protein 1 OS=Mus musculus OX=10090 GN=Pebp1 PE=1 SV=3
977	1031	Q64521	75.83	6	3	3	4		80954	Glycerol-3-phosphate dehydrogenase mitochondrial OS=Mus musculus OX=10090 GN=Gpd2 PE=1 SV=2
1250	1048	P26443	75.76	6	2	2	2	Carbamidomethylation	61337	Glutamate dehydrogenase 1 mitochondrial OS=Mus musculus OX=10090 GN=Glud1 PE=1 SV=1
1133	1481	Q3TC72	75.65	13	3	3	3		34690	Fumarylacetoacetate hydrolase domain-containing protein 2A OS=Mus musculus OX=10090 GN=Fahd2 PE=1 SV=1
1321	14683	P62962	75.5	15	2	2	2	Carbamidomethylation	14957	Profilin-1 OS=Mus musculus OX=10090 GN=Pfn1 PE=1 SV=2
1178	2864	Q91WJ7	75.46	5	2	2	2	Carbamidomethylation	61669	SPATS2-like protein OS=Mus musculus OX=10090 GN=Spats2l PE=2 SV=2
1246	14043	Q62018	75.42	2	2	2	2	Carbamidomethylation	133408	RNA polymerase-associated protein CTR9 homolog OS=Mus musculus OX=10090 GN=Ctr9 PE=1 SV=2
986	3418	P35550	75.36	13	3	3	4		34307	rRNA 2'-O-methyltransferase fibrillarin OS=Mus musculus OX=10090 GN=Fbl PE=1 SV=2
1275	1420	O70503	75.36	8	2	2	2		34742	Very-long-chain 3-oxoacyl-CoA reductase OS=Mus musculus OX=10090 GN=Hsd17b12 PE=1 SV=1
1102	12331	Q9JIK5	75.36	4	3	2	3		93551	Nucleolar RNA helicase 2 OS=Mus musculus OX=10090 GN=Ddx21 PE=1 SV=3
939	2815	Q7TSC1	75.34	2	2	2	4		229200	Protein PRRC2A OS=Mus musculus OX=10090 GN=Prrc2a PE=1 SV=1
1081	6899	Q6P9Q6	75.26	4	3	3	3		132961	FK506-binding protein 15 OS=Mus musculus OX=10090 GN=Fkbp15 PE=1 SV=2
1053	2187	Q8BUV3	75.14	5	3	3	3	Carbamidomethylation	83282	Gephyrin OS=Mus musculus OX=10090 GN=Gphn PE=1 SV=2
1847	12754	Q8BP48	75.05	5	1	1	1	Carbamidomethylation	43221	Methionine aminopeptidase 1 OS=Mus musculus OX=10090 GN=Metap1 PE=1 SV=1
1208	7717	P12960	74.85	4	2	2	2		113388	Contactin-1 OS=Mus musculus OX=10090 GN=Cntn1 PE=1 SV=1
1360	1017	O70325	74.64	7	1	1	2		22229	Phospholipid hydroperoxide glutathione peroxidase OS=Mus musculus OX=10090 GN=Gpx4 PE=1 SV=4
1025	751	Q7TMF3	74.33	26	3	3	4	Acetylation (Protein N-term)	17086	NADH dehydrogenase [ubiquinone] 1 alpha subcomplex subunit 12 OS=Mus musculus OX=10090 GN=Ndufa12 PE=1 SV=2
1288	14687	Q9DCJ5	74.23	17	2	2	2		19992	NADH dehydrogenase [ubiquinone] 1 alpha subcomplex subunit 8 OS=Mus musculus OX=10090 GN=Ndufa8 PE=1 SV=3
1349	7126	P19221	74.07	5	2	2	2	Carbamidomethylation	70269	Prothrombin OS=Mus musculus OX=10090 GN=F2 PE=1 SV=1
1002	910	Q91V41	73.82	11	2	1	4		23897	Ras-related protein Rab-14 OS=Mus musculus OX=10090 GN=Rab14 PE=1 SV=3
1029	12350	P86793	73.75	14	2	1	4	Carbamidomethylation	14584	C-C motif chemokine 21c OS=Mus musculus OX=10090 GN=Ccl21c PE=1 SV=1
1029	12351	P86792	73.75	14	2	1	4	Carbamidomethylation	14584	C-C motif chemokine 21b OS=Mus musculus OX=10090 GN=Ccl21b PE=1 SV=1
1370	1314	Q64433	73.69	25	2	2	2		10963	10 kDa heat shock protein mitochondrial OS=Mus musculus OX=10090 GN=Hspe1 PE=1 SV=2
1282	14916	P02798	73.46	20	1	1	2	Carbamidomethylation	6115	Metallothionein-2 OS=Mus musculus OX=10090 GN=Mt2 PE=1 SV=2
1177	989	A2AG50	73.39	4	2	2	2		86050	MAP7 domain-containing protein 2 OS=Mus musculus OX=10090 GN=Map7d2 PE=1 SV=1
1310	1210	Q80ZS3	73.22	14	2	2	2		23444	28S ribosomal protein S26 mitochondrial OS=Mus musculus OX=10090 GN=Mrps26 PE=1 SV=1
967	14677	Q99LE6	73.07	6	3	3	4		71782	ATP-binding cassette sub-family F member 2 OS=Mus musculus OX=10090 GN=Abcf2 PE=1 SV=1
1145	985	O35680	73.01	26	2	2	3	Carbamidomethylation	15437	28S ribosomal protein S12 mitochondrial OS=Mus musculus OX=10090 GN=Mrps12 PE=2 SV=1
1082	6500	Q64737	72.97	4	3	3	3	Carbamidomethylation	107503	Trifunctional purine biosynthetic protein adenosine-3 OS=Mus musculus OX=10090 GN=Gart PE=1 SV=3
1199	955	P51660	72.81	4	2	2	2		79482	Peroxisomal multifunctional enzyme type 2 OS=Mus musculus OX=10090 GN=Hsd17b4 PE=1 SV=3
1759	8670	O88452	72.75	5	1	1	1	Carbamidomethylation	32602	Stanniocalcin-2 OS=Mus musculus OX=10090 GN=Stc2 PE=1 SV=1
1206	1208	Q9DC69	72.58	8	2	2	2		42525	NADH dehydrogenase [ubiquinone] 1 alpha subcomplex subunit 9 mitochondrial OS=Mus musculus OX=10090 GN=Ndufa9 PE=1 SV=2
1096	1982	O88447	72.52	7	3	3	3		61450	Kinesin light chain 1 OS=Mus musculus OX=10090 GN=Klc1 PE=1 SV=3
978	1466	Q61595	72.42	3	3	3	4	Carbamidomethylation	152592	Kinectin OS=Mus musculus OX=10090 GN=Ktn1 PE=1 SV=1
1154	1171	Q8K003	72.12	31	3	3	3		7066	Translation machinery-associated protein 7 OS=Mus musculus OX=10090 GN=Tma7 PE=3 SV=1
1238	14680	Q99N84	71.95	8	2	2	2	Carbamidomethylation	28703	28S ribosomal protein S18b mitochondrial OS=Mus musculus OX=10090 GN=Mrps18b PE=1 SV=1
1361	1359	Q60771	71.71	7	1	1	2		22114	Claudin-11 OS=Mus musculus OX=10090 GN=Cldn11 PE=1 SV=1
1323	14689	Q9Z1J3	71.69	6	2	2	2		50570	Cysteine desulfurase mitochondrial OS=Mus musculus OX=10090 GN=Nfs1 PE=1 SV=3
948	993	Q9JJF3	71.69	6	3	3	4		67557	Ribosomal oxygenase 1 OS=Mus musculus OX=10090 GN=Riox1 PE=1 SV=2
1373	14759	P10639	71.22	21	2	2	2		11675	Thioredoxin OS=Mus musculus OX=10090 GN=Txn PE=1 SV=3
1290	14695	Q00493	71.03	5	2	2	2		53256	Carboxypeptidase E OS=Mus musculus OX=10090 GN=Cpe PE=1 SV=2
1180	14704	P33173	70.99	2	2	2	2		191724	Kinesin-like protein KIF1A OS=Mus musculus OX=10090 GN=Kif1a PE=1 SV=2
1302	1114	Q99020	70.97	8	2	1	2	Carbamidomethylation	30831	Heterogeneous nuclear ribonucleoprotein A/B OS=Mus musculus OX=10090 GN=Hnrnpab PE=1 SV=1
1212	3202	Q62108	70.72	3	2	2	2		80472	Disks large homolog 4 OS=Mus musculus OX=10090 GN=Dlg4 PE=1 SV=1
1350	1160	P00405	70.58	13	2	2	2		25976	Cytochrome c oxidase subunit 2 OS=Mus musculus OX=10090 GN=Mtco2 PE=1 SV=1
1300	14722	Q9DCC4	70.53	9	2	2	2	Carbamidomethylation	28721	Pyrroline-5-carboxylate reductase 3 OS=Mus musculus OX=10090 GN=Pycr3 PE=1 SV=2
1098	1415	P28663	70.44	13	3	3	3	Carbamidomethylation	33557	Beta-soluble NSF attachment protein OS=Mus musculus OX=10090 GN=Napb PE=1 SV=2
1219	8458	Q9ERA6	70.41	3	2	2	2		96305	Tuftelin-interacting protein 11 OS=Mus musculus OX=10090 GN=Tfip11 PE=1 SV=1
1248	451	Q8BKZ9	70.39	5	2	2	2		53999	Pyruvate dehydrogenase protein X component mitochondrial OS=Mus musculus OX=10090 GN=Pdhx PE=1 SV=1
1265	4037	Q8K2C9	70.39	7	2	2	2	Acetylation (Protein N-term)	43131	Very-long-chain (3R)-3-hydroxyacyl-CoA dehydratase 3 OS=Mus musculus OX=10090 GN=Hacd3 PE=1 SV=2
1049	3115	Q3TXS7	70.38	5	3	3	3	Carbamidomethylation	105730	26S proteasome non-ATPase regulatory subunit 1 OS=Mus musculus OX=10090 GN=Psmd1 PE=1 SV=1
949	14776	P01741	70.24	11	1	1	4		12555	Ig heavy chain V region OS=Mus musculus OX=10090 PE=1 SV=1
1139	14702	Q9DCC8	70.08	23	2	2	3		16284	Mitochondrial import receptor subunit TOM20 homolog OS=Mus musculus OX=10090 GN=Tomm20 PE=1 SV=1
719	14760	P09581	70.01	1	3	3	7	Carbamidomethylation	109179	Macrophage colony-stimulating factor 1 receptor OS=Mus musculus OX=10090 GN=Csf1r PE=1 SV=3
1055	703	Q60597	69.73	3	3	3	3	Carbamidomethylation	116449	2-oxoglutarate dehydrogenase mitochondrial OS=Mus musculus OX=10090 GN=Ogdh PE=1 SV=3
1176	768	Q3TLH4	69.6	1	2	2	2		310891	Protein PRRC2C OS=Mus musculus OX=10090 GN=Prrc2c PE=1 SV=3
1060	2907	Q80X90	69.55	1	3	1	3		277822	Filamin-B OS=Mus musculus OX=10090 GN=Flnb PE=1 SV=3
1643	14823	Q9CWX9	69.42	4	1	1	1		50639	Probable ATP-dependent RNA helicase DDX47 OS=Mus musculus OX=10090 GN=Ddx47 PE=2 SV=2
1336	1081	Q9WTX5	68.99	16	2	2	2		18672	S-phase kinase-associated protein 1 OS=Mus musculus OX=10090 GN=Skp1 PE=1 SV=3
1355	14812	Q9CQZ5	68.97	13	1	1	2		15283	NADH dehydrogenase [ubiquinone] 1 alpha subcomplex subunit 6 OS=Mus musculus OX=10090 GN=Ndufa6 PE=1 SV=1
1039	3071	Q6PDQ2	68.8	2	3	3	3		217749	Chromodomain-helicase-DNA-binding protein 4 OS=Mus musculus OX=10090 GN=Chd4 PE=1 SV=1
1156	11591	Q9DCR2	68.74	12	2	2	3		21732	AP-3 complex subunit sigma-1 OS=Mus musculus OX=10090 GN=Ap3s1 PE=1 SV=2
1309	1361	P35803	68.69	8	2	2	2		36210	Neuronal membrane glycoprotein M6-b OS=Mus musculus OX=10090 GN=Gpm6b PE=1 SV=2
1173	1118	P11276	68.56	1	2	2	2	Carbamidomethylation	272536	Fibronectin OS=Mus musculus OX=10090 GN=Fn1 PE=1 SV=4
1368	14753	O55100	68.53	10	2	2	2		25653	Synaptogyrin-1 OS=Mus musculus OX=10090 GN=Syngr1 PE=1 SV=2
1164	1815	Q61315	68.42	1	2	2	2		311089	Adenomatous polyposis coli protein OS=Mus musculus OX=10090 GN=Apc PE=1 SV=1
1544	9385	Q8QZY9	68.33	3	1	1	1		44356	Splicing factor 3B subunit 4 OS=Mus musculus OX=10090 GN=Sf3b4 PE=1 SV=1
1259	5037	P62334	68.24	8	2	2	2	Carbamidomethylation	44173	26S proteasome regulatory subunit 10B OS=Mus musculus OX=10090 GN=Psmc6 PE=1 SV=1
1753	5844	Q3TJZ6	68.17	3	1	1	1		55055	Protein FAM98A OS=Mus musculus OX=10090 GN=Fam98a PE=1 SV=1
1296	9166	Q91XY4	68.15	3	2	2	2		100358	Protocadherin gamma-A4 OS=Mus musculus OX=10090 GN=Pcdhga4 PE=1 SV=1
1375	1401	Q9D023	68.15	17	2	2	2		14286	Mitochondrial pyruvate carrier 2 OS=Mus musculus OX=10090 GN=Mpc2 PE=1 SV=1
1221	1452	Q8BG39	68.14	3	2	2	2		77457	Synaptic vesicle glycoprotein 2B OS=Mus musculus OX=10090 GN=Sv2b PE=1 SV=1
1324	14696	P23927	68.12	11	2	2	2		20069	Alpha-crystallin B chain OS=Mus musculus OX=10090 GN=Cryab PE=1 SV=2
1771	11674	Q8BY71	68	4	1	1	1	Carbamidomethylation	49278	Histone acetyltransferase type B catalytic subunit OS=Mus musculus OX=10090 GN=Hat1 PE=1 SV=1
1225	841	Q3U0L2	67.96	4	2	2	2		53203	Ankyrin repeat domain-containing protein 33B OS=Mus musculus OX=10090 GN=Ankrd33b PE=1 SV=1
1196	14686	Q8VEJ9	67.72	6	2	2	2	Carbamidomethylation	48907	Vacuolar protein sorting-associated protein 4A OS=Mus musculus OX=10090 GN=Vps4a PE=1 SV=1
1137	13623	Q8R361	67.56	7	3	3	3		69553	Rab11 family-interacting protein 5 OS=Mus musculus OX=10090 GN=Rab11fip5 PE=1 SV=2
1253	14736	P00687	67.56	2	1	1	2		57644	Alpha-amylase 1 OS=Mus musculus OX=10090 GN=Amy1 PE=1 SV=2
1253	14756	P00688	67.56	2	1	1	2		57318	Pancreatic alpha-amylase OS=Mus musculus OX=10090 GN=Amy2 PE=1 SV=2
1120	14701	Q52KE7	67.51	6	2	2	3		60133	Cyclin-L1 OS=Mus musculus OX=10090 GN=Ccnl1 PE=1 SV=1
1258	3224	Q9Z2Y3	67.48	7	2	2	2		41413	Homer protein homolog 1 OS=Mus musculus OX=10090 GN=Homer1 PE=1 SV=2
1289	1380	Q9D0M3	67.29	8	2	2	2	Carbamidomethylation	35328	Cytochrome c1 heme protein mitochondrial OS=Mus musculus OX=10090 GN=Cyc1 PE=1 SV=1
1070	2009	P54285	67.09	6	3	1	3		54572	Voltage-dependent L-type calcium channel subunit beta-3 OS=Mus musculus OX=10090 GN=Cacnb3 PE=1 SV=2
1351	14754	Q9ERU3	67	10	2	2	2		27294	Zinc finger protein 22 OS=Mus musculus OX=10090 GN=Znf22 PE=1 SV=2
1066	749	Q5SFM8	67	2	2	1	3		118551	RNA-binding protein 27 OS=Mus musculus OX=10090 GN=Rbm27 PE=1 SV=3
1174	14694	Q6A4J8	66.99	2	2	2	2		128475	Ubiquitin carboxyl-terminal hydrolase 7 OS=Mus musculus OX=10090 GN=Usp7 PE=1 SV=1
1524	2304	Q60673	66.86	2	1	1	1		106083	Receptor-type tyrosine-protein phosphatase-like N OS=Mus musculus OX=10090 GN=Ptprn PE=1 SV=2
1052	2586	Q9R1L5	66.77	2	2	2	3		170996	Microtubule-associated serine/threonine-protein kinase 1 OS=Mus musculus OX=10090 GN=Mast1 PE=1 SV=3
1331	616	Q3UHJ0	66.7	4	2	2	2		103346	AP2-associated protein kinase 1 OS=Mus musculus OX=10090 GN=Aak1 PE=1 SV=2
1352	13911	Q9Z1S3	66.53	5	2	2	2	Carbamidomethylation	90304	RAS guanyl-releasing protein 1 OS=Mus musculus OX=10090 GN=Rasgrp1 PE=1 SV=1
1037	14724	Q9D1M0	66.45	14	2	2	3	Carbamidomethylation	35566	Protein SEC13 homolog OS=Mus musculus OX=10090 GN=Sec13 PE=1 SV=3
1371	877	P70372	66.42	7	2	2	2		36169	ELAV-like protein 1 OS=Mus musculus OX=10090 GN=Elavl1 PE=1 SV=2
1054	14356	Q9D0R2	66.2	6	3	3	3	Carbamidomethylation	83356	Threonine--tRNA ligase 1 cytoplasmic OS=Mus musculus OX=10090 GN=Tars1 PE=1 SV=2
1683	750	Q99LY9	65.89	11	1	1	1	Carbamidomethylation	12648	NADH dehydrogenase [ubiquinone] iron-sulfur protein 5 OS=Mus musculus OX=10090 GN=Ndufs5 PE=1 SV=3
1437	869	Q3UNH4	65.81	2	1	1	1	Carbamidomethylation	95496	G protein-regulated inducer of neurite outgrowth 1 OS=Mus musculus OX=10090 GN=Gprin1 PE=1 SV=2
1126	14739	P45591	65.78	17	2	1	3		18710	Cofilin-2 OS=Mus musculus OX=10090 GN=Cfl2 PE=1 SV=1
1291	11451	Q8BH57	65.73	4	2	2	2	Carbamidomethylation	76007	WD repeat-containing protein 48 OS=Mus musculus OX=10090 GN=Wdr48 PE=1 SV=1
1521	10721	P70392	65.61	1	1	1	1		135667	Ras-specific guanine nucleotide-releasing factor 2 OS=Mus musculus OX=10090 GN=Rasgrf2 PE=1 SV=2
1222	14714	Q9Z321	65.44	4	2	2	2	Carbamidomethylation	96949	DNA topoisomerase 3-beta-1 OS=Mus musculus OX=10090 GN=Top3b PE=1 SV=1
1260	11668	Q8BJF9	65.18	10	2	2	2		23935	Charged multivesicular body protein 2b OS=Mus musculus OX=10090 GN=Chmp2b PE=1 SV=1
1123	7029	Q9CQZ1	65.16	39	2	2	3		8611	Heat shock factor-binding protein 1 OS=Mus musculus OX=10090 GN=Hsbp1 PE=1 SV=1
1267	744	Q80TJ1	65.02	2	2	2	2		153112	Calcium-dependent secretion activator 1 OS=Mus musculus OX=10090 GN=Cadps PE=1 SV=3
1065	14675	P14685	64.96	6	3	3	3		60718	26S proteasome non-ATPase regulatory subunit 3 OS=Mus musculus OX=10090 GN=Psmd3 PE=1 SV=3
1314	14822	Q9CPP6	64.91	14	1	1	2	Carbamidomethylation	13360	NADH dehydrogenase [ubiquinone] 1 alpha subcomplex subunit 5 OS=Mus musculus OX=10090 GN=Ndufa5 PE=1 SV=3
1795	14915	P00920	64.89	6	1	1	1		29033	Carbonic anhydrase 2 OS=Mus musculus OX=10090 GN=Ca2 PE=1 SV=4
1542	8353	Q8K2H2	64.59	6	1	1	1	Acetylation (Protein N-term)	33758	Deubiquitinase OTUD6B OS=Mus musculus OX=10090 GN=Otud6b PE=1 SV=1
1087	962	Q923D4	64.56	43	2	2	3	Carbamidomethylation	10119	Splicing factor 3B subunit 5 OS=Mus musculus OX=10090 GN=Sf3b5 PE=1 SV=1
1848	10334	Q8QZY1	64.55	3	1	1	1		66613	Eukaryotic translation initiation factor 3 subunit L OS=Mus musculus OX=10090 GN=Eif3l PE=1 SV=1
1372	1228	Q9ERS2	64.43	15	2	2	2		16860	NADH dehydrogenase [ubiquinone] 1 alpha subcomplex subunit 13 OS=Mus musculus OX=10090 GN=Ndufa13 PE=1 SV=3
1218	14709	Q9JLJ2	64.16	5	2	2	2		53515	4-trimethylaminobutyraldehyde dehydrogenase OS=Mus musculus OX=10090 GN=Aldh9a1 PE=1 SV=1
1118	8913	P97855	64.12	6	2	1	3		51829	Ras GTPase-activating protein-binding protein 1 OS=Mus musculus OX=10090 GN=G3bp1 PE=1 SV=1
1602	14880	Q9D7X8	64.05	9	1	1	1		21166	Gamma-glutamylcyclotransferase OS=Mus musculus OX=10090 GN=Ggct PE=1 SV=1
1299	583	P62869	63.66	29	2	2	2	Carbamidomethylation	13170	Elongin-B OS=Mus musculus OX=10090 GN=Elob PE=1 SV=1
1086	11061	O88544	63.53	5	2	2	3		46285	COP9 signalosome complex subunit 4 OS=Mus musculus OX=10090 GN=Cops4 PE=1 SV=1
1050	613	Q7TSF1	63.39	3	3	3	3	Carbamidomethylation	114454	Desmoglein-1-beta OS=Mus musculus OX=10090 GN=Dsg1b PE=1 SV=1
1050	612	Q61495	63.39	3	3	3	3	Carbamidomethylation	114597	Desmoglein-1-alpha OS=Mus musculus OX=10090 GN=Dsg1a PE=2 SV=2
1050	850	Q7TSF0	63.39	3	3	3	3	Carbamidomethylation	100516	Desmoglein-1-gamma OS=Mus musculus OX=10090 GN=Dsg1c PE=1 SV=1
1312	1080	Q8C525	63.37	4	1	1	2		48477	Protein MB21D2 OS=Mus musculus OX=10090 GN=Mb21d2 PE=1 SV=1
1780	13249	Q8BWU1	63.33	17	1	1	1		14591	Shadow of prion protein OS=Mus musculus OX=10090 GN=Sprn PE=1 SV=1
1012	14699	P03980	63.31	10	2	1	4		15576	Ig heavy chain V region TEPC 1017 OS=Mus musculus OX=10090 PE=4 SV=1
1648	11409	P18242	62.82	4	1	1	1	Carbamidomethylation	44954	Cathepsin D OS=Mus musculus OX=10090 GN=Ctsd PE=1 SV=1
1682	14744	Q9CQ26	62.8	5	1	1	1		48514	STAM-binding protein OS=Mus musculus OX=10090 GN=Stambp PE=1 SV=1
1766	14869	Q8VDY9	62.45	6	1	1	1	Carbamidomethylation	37825	Caspase activity and apoptosis inhibitor 1 OS=Mus musculus OX=10090 GN=Caap1 PE=1 SV=2
1335	1760	P48758	62.38	10	2	2	2	Acetylation (Protein N-term)	30641	Carbonyl reductase [NADPH] 1 OS=Mus musculus OX=10090 GN=Cbr1 PE=1 SV=3
734	610	Q497I4	62.32	4	2	1	7		50530	Keratin type I cuticular Ha5 OS=Mus musculus OX=10090 GN=Krt35 PE=1 SV=1
734	793	Q61897	62.32	4	2	1	7		45864	Keratin type I cuticular Ha3-II OS=Mus musculus OX=10090 GN=Krt33b PE=1 SV=2
734	857	Q61765	62.32	4	2	1	7		47117	Keratin type I cuticular Ha1 OS=Mus musculus OX=10090 GN=Krt31 PE=1 SV=2
1153	14755	O08573	62.29	7	2	2	3	Carbamidomethylation	40036	Galectin-9 OS=Mus musculus OX=10090 GN=Lgals9 PE=1 SV=1
1389	874	Q8BME9	62.27	7	1	1	2	Carbamidomethylation	21609	Cerebellin-4 OS=Mus musculus OX=10090 GN=Cbln4 PE=1 SV=1
1085	4531	Q9CZX0	62.22	8	3	3	3		62385	Elongator complex protein 3 OS=Mus musculus OX=10090 GN=Elp3 PE=1 SV=1
993	983	Q9DCJ7	61.77	5	2	2	4		23300	Aurora kinase A-interacting protein OS=Mus musculus OX=10090 GN=Aurkaip1 PE=2 SV=2
1379	784	Q9JKB3	61.77	11	2	2	2		38814	Y-box-binding protein 3 OS=Mus musculus OX=10090 GN=Ybx3 PE=1 SV=2
1155	1852	Q8K3J1	61.65	13	2	2	3	Carbamidomethylation	24038	NADH dehydrogenase [ubiquinone] iron-sulfur protein 8 mitochondrial OS=Mus musculus OX=10090 GN=Ndufs8 PE=1 SV=1
1642	1098	P54071	61.46	3	1	1	1		50906	Isocitrate dehydrogenase [NADP] mitochondrial OS=Mus musculus OX=10090 GN=Idh2 PE=1 SV=3
1849	14943	P47955	61.43	14	1	1	1		11475	60S acidic ribosomal protein P1 OS=Mus musculus OX=10090 GN=Rplp1 PE=1 SV=1
1467	630	Q91V14	61.4	1	1	1	1		126271	Solute carrier family 12 member 5 OS=Mus musculus OX=10090 GN=Slc12a5 PE=1 SV=2
1467	2129	Q9JIS8	61.4	1	1	1	1		120624	Solute carrier family 12 member 4 OS=Mus musculus OX=10090 GN=Slc12a4 PE=1 SV=2
1332	1209	Q99LU0	61.37	9	2	1	2		22124	Charged multivesicular body protein 1b-1 OS=Mus musculus OX=10090 GN=Chmp1b1 PE=1 SV=1
1146	14884	Q9D1K7	61.22	7	1	1	3	Oxidation (M)	19476	UPF0687 protein C20orf27 homolog OS=Mus musculus OX=10090 PE=1 SV=3
1374	1065	P57784	61.06	10	2	2	2		28357	U2 small nuclear ribonucleoprotein A' OS=Mus musculus OX=10090 GN=Snrpa1 PE=1 SV=2
1122	617	P21107	60.97	9	2	2	3		32994	Tropomyosin alpha-3 chain OS=Mus musculus OX=10090 GN=Tpm3 PE=1 SV=3
1775	1968	P48024	60.86	12	1	1	1		12747	Eukaryotic translation initiation factor 1 OS=Mus musculus OX=10090 GN=Eif1 PE=1 SV=2
1775	14944	Q9CXU9	60.86	12	1	1	1		12824	Eukaryotic translation initiation factor 1b OS=Mus musculus OX=10090 GN=Eif1b PE=1 SV=2
1304	1576	Q04735	60.85	4	2	1	2	Carbamidomethylation	55914	Cyclin-dependent kinase 16 OS=Mus musculus OX=10090 GN=Cdk16 PE=1 SV=1
1304	1648	Q8K0D0	60.85	4	2	1	2	Carbamidomethylation	59506	Cyclin-dependent kinase 17 OS=Mus musculus OX=10090 GN=Cdk17 PE=1 SV=2
1304	1559	Q04899	60.85	5	2	1	2	Carbamidomethylation	51848	Cyclin-dependent kinase 18 OS=Mus musculus OX=10090 GN=Cdk18 PE=1 SV=1
1263	9501	Q8R1Q8	60.83	6	2	2	2		56614	Cytoplasmic dynein 1 light intermediate chain 1 OS=Mus musculus OX=10090 GN=Dync1li1 PE=1 SV=1
1165	2552	Q7TPH6	60.78	0	2	2	2	Carbamidomethylation	521239	E3 ubiquitin-protein ligase MYCBP2 OS=Mus musculus OX=10090 GN=Mycbp2 PE=1 SV=3
1342	14741	P97450	60.63	18	2	2	2		12496	ATP synthase-coupling factor 6 mitochondrial OS=Mus musculus OX=10090 GN=Atp5pf PE=1 SV=1
1045	1231	A2A9R3	60.55	2	2	2	3	Carbamidomethylation	60923	Melanoma-associated antigen B4 OS=Mus musculus OX=10090 GN=Mageb4 PE=1 SV=1
1539	992	Q08189	60.49	2	1	1	1		77309	Protein-glutamine gamma-glutamyltransferase E OS=Mus musculus OX=10090 GN=Tgm3 PE=1 SV=2
1189	12378	Q99JP0	60.39	3	2	2	2		101119	Mitogen-activated protein kinase kinase kinase kinase 3 OS=Mus musculus OX=10090 GN=Map4k3 PE=1 SV=4
1763	14848	P61971	60.33	11	1	1	1	Carbamidomethylation	14478	Nuclear transport factor 2 OS=Mus musculus OX=10090 GN=Nutf2 PE=1 SV=1
1797	14917	P84096	60.29	7	1	1	1	Carbamidomethylation	21308	Rho-related GTP-binding protein RhoG OS=Mus musculus OX=10090 GN=Rhog PE=1 SV=1
1390	14945	P01902	60.21	4	1	1	2		41490	H-2 class I histocompatibility antigen K-D alpha chain OS=Mus musculus OX=10090 GN=H2-K1 PE=1 SV=1
1570	5771	Q61301	60.11	2	1	1	1		105286	Catenin alpha-2 OS=Mus musculus OX=10090 GN=Ctnna2 PE=1 SV=3
1570	9968	P26231	60.11	2	1	1	1		100106	Catenin alpha-1 OS=Mus musculus OX=10090 GN=Ctnna1 PE=1 SV=1
1214	13164	Q8R050	60.08	3	2	2	2		68626	Eukaryotic peptide chain release factor GTP-binding subunit ERF3A OS=Mus musculus OX=10090 GN=Gspt1 PE=1 SV=2
1378	14767	P62835	59.76	11	2	1	2		20987	Ras-related protein Rap-1A OS=Mus musculus OX=10090 GN=Rap1a PE=1 SV=1
1378	14768	Q99JI6	59.76	11	2	1	2		20825	Ras-related protein Rap-1b OS=Mus musculus OX=10090 GN=Rap1b PE=1 SV=2
1125	14725	Q91WC3	59.73	4	2	2	3	Carbamidomethylation; Oxidation (M)	78017	Long-chain-fatty-acid--CoA ligase 6 OS=Mus musculus OX=10090 GN=Acsl6 PE=1 SV=1
1391	14946	Q9D7S9	59.72	10	1	1	2		24576	Charged multivesicular body protein 5 OS=Mus musculus OX=10090 GN=Chmp5 PE=1 SV=1
1063	11954	Q9CTY5	59.65	5	2	2	3		59810	Calcium uptake protein 3 mitochondrial OS=Mus musculus OX=10090 GN=Micu3 PE=2 SV=2
1339	14730	P99028	59.44	42	2	2	2	Carbamidomethylation	10435	Cytochrome b-c1 complex subunit 6 mitochondrial OS=Mus musculus OX=10090 GN=Uqcrh PE=1 SV=2
1701	14816	Q9CRC8	59.36	4	1	1	1		68076	Leucine-rich repeat-containing protein 40 OS=Mus musculus OX=10090 GN=Lrrc40 PE=1 SV=2
1508	14697	Q9JKK7	59.35	4	1	1	1		39511	Tropomodulin-2 OS=Mus musculus OX=10090 GN=Tmod2 PE=1 SV=2
1268	1095	O70194	59.33	5	2	2	2		63989	Eukaryotic translation initiation factor 3 subunit D OS=Mus musculus OX=10090 GN=Eif3d PE=1 SV=2
1038	5172	Q04690	59.3	1	2	2	3		319595	Neurofibromin OS=Mus musculus OX=10090 GN=Nf1 PE=1 SV=1
1311	14761	Q99N91	59.17	24	2	2	2		10531	39S ribosomal protein L34 mitochondrial OS=Mus musculus OX=10090 GN=Mrpl34 PE=1 SV=1
1354	14766	P01822	59.07	17	2	1	2		15399	Ig heavy chain V region MOPC 315 OS=Mus musculus OX=10090 PE=1 SV=2
1702	1323	Q9QUM9	58.92	5	1	1	1		27372	Proteasome subunit alpha type-6 OS=Mus musculus OX=10090 GN=Psma6 PE=1 SV=1
1633	3901	Q6P2B1	58.67	1	1	1	1		104170	Transportin-3 OS=Mus musculus OX=10090 GN=Tnpo3 PE=1 SV=1
1190	731	Q05920	58.66	2	2	2	2	Carbamidomethylation	129684	Pyruvate carboxylase mitochondrial OS=Mus musculus OX=10090 GN=Pc PE=1 SV=1
1213	565	Q80TR4	58.63	2	2	2	2	Carbamidomethylation	167419	Slit homolog 1 protein OS=Mus musculus OX=10090 GN=Slit1 PE=1 SV=2
1205	6640	Q810A7	58.61	2	2	2	2	Carbamidomethylation	101965	ATP-dependent RNA helicase DDX42 OS=Mus musculus OX=10090 GN=Ddx42 PE=1 SV=3
1254	14782	Q9CQ80	58.54	11	2	2	2		20748	Vacuolar protein-sorting-associated protein 25 OS=Mus musculus OX=10090 GN=Vps25 PE=1 SV=1
1728	2823	P62878	58.51	17	1	1	1	Acetylation (Protein N-term)	12274	E3 ubiquitin-protein ligase RBX1 OS=Mus musculus OX=10090 GN=Rbx1 PE=1 SV=1
1103	11863	O54828	58.19	7	3	3	3		76978	Regulator of G-protein signaling 9 OS=Mus musculus OX=10090 GN=Rgs9 PE=1 SV=3
1329	1640	P11440	58.16	7	2	1	2		34107	Cyclin-dependent kinase 1 OS=Mus musculus OX=10090 GN=Cdk1 PE=1 SV=3
1197	14688	Q8VE92	58.16	6	2	2	2		39991	RNA-binding protein 4B OS=Mus musculus OX=10090 GN=Rbm4b PE=1 SV=1
1197	14691	Q8C7Q4	58.16	6	2	2	2		40045	RNA-binding protein 4 OS=Mus musculus OX=10090 GN=Rbm4 PE=1 SV=1
1616	7530	Q9DBY8	58.1	2	1	1	1		94476	Nuclear valosin-containing protein-like OS=Mus musculus OX=10090 GN=Nvl PE=1 SV=1
1202	885	Q0VBK2	58.02	5	2	2	2	Carbamidomethylation	50661	Keratin type II cytoskeletal 80 OS=Mus musculus OX=10090 GN=Krt80 PE=1 SV=1
1216	13601	O08917	57.96	6	2	2	2		47513	Flotillin-1 OS=Mus musculus OX=10090 GN=Flot1 PE=1 SV=1
1427	1582	O55017	57.59	1	1	1	1		261479	Voltage-dependent N-type calcium channel subunit alpha-1B OS=Mus musculus OX=10090 GN=Cacna1b PE=1 SV=1
1430	2447	E9Q3L2	57.59	1	1	1	1	Carbamidomethylation	237040	Phosphatidylinositol 4-kinase alpha OS=Mus musculus OX=10090 GN=Pi4ka PE=1 SV=2
1517	9226	Q8VHK9	57.45	1	1	1	1		113883	ATP-dependent DNA/RNA helicase DHX36 OS=Mus musculus OX=10090 GN=Dhx36 PE=1 SV=2
1758	14825	Q9CR26	57.35	6	1	1	1		33913	Vacuolar protein sorting-associated protein VTA1 homolog OS=Mus musculus OX=10090 GN=Vta1 PE=1 SV=1
1198	14698	Q99K51	57.2	4	2	2	2		70742	Plastin-3 OS=Mus musculus OX=10090 GN=Pls3 PE=1 SV=3
1307	984	Q99P72	57.15	2	2	2	2		126613	Reticulon-4 OS=Mus musculus OX=10090 GN=Rtn4 PE=1 SV=2
1051	1133	O08528	57.1	3	3	1	3		102535	Hexokinase-2 OS=Mus musculus OX=10090 GN=Hk2 PE=1 SV=1
1186	1741	Q99M74	56.96	4	2	1	2	Carbamidomethylation	57140	Keratin type II cuticular Hb2 OS=Mus musculus OX=10090 GN=Krt82 PE=1 SV=2
1353	14762	P26883	56.73	25	2	2	2		11923	Peptidyl-prolyl cis-trans isomerase FKBP1A OS=Mus musculus OX=10090 GN=Fkbp1a PE=1 SV=2
1298	946	P50518	56.66	9	2	2	2		26157	V-type proton ATPase subunit E 1 OS=Mus musculus OX=10090 GN=Atp6v1e1 PE=1 SV=2
1157	14779	Q91ZZ3	56.61	19	2	1	3		14052	Beta-synuclein OS=Mus musculus OX=10090 GN=Sncb PE=1 SV=1
1725	14867	Q9CPW7	56.56	10	1	1	1	Carbamidomethylation	23612	Zinc finger matrin-type protein 2 OS=Mus musculus OX=10090 GN=Zmat2 PE=2 SV=1
1264	5448	Q61703	56.48	2	2	2	2		105928	Inter-alpha-trypsin inhibitor heavy chain H2 OS=Mus musculus OX=10090 GN=Itih2 PE=1 SV=1
1631	14795	Q9QYS2	56.47	2	1	1	1	Carbamidomethylation	99114	Metabotropic glutamate receptor 3 OS=Mus musculus OX=10090 GN=Grm3 PE=1 SV=1
1462	1693	O08784	56.44	1	1	1	1		135001	Treacle protein OS=Mus musculus OX=10090 GN=Tcof1 PE=1 SV=1
1699	3235	Q9R226	56.41	3	1	1	1		38808	KH domain-containing RNA-binding signal transduction-associated protein 3 OS=Mus musculus OX=10090 GN=Khdrbs3 PE=1 SV=1
1377	14763	P34884	56.4	17	2	2	2	Carbamidomethylation	12504	Macrophage migration inhibitory factor OS=Mus musculus OX=10090 GN=Mif PE=1 SV=2
1428	1986	Q8CJ19	56.37	1	1	1	1	Carbamidomethylation	223719	[F-actin]-monooxygenase MICAL3 OS=Mus musculus OX=10090 GN=Mical3 PE=1 SV=2
1645	650	Q8CCT4	56.36	7	1	1	1		22038	Transcription elongation factor A protein-like 5 OS=Mus musculus OX=10090 GN=Tceal5 PE=1 SV=1
1306	14734	Q9QY76	56.35	10	2	2	2		26946	Vesicle-associated membrane protein-associated protein B OS=Mus musculus OX=10090 GN=Vapb PE=1 SV=3
1778	14231	Q9JJA4	56.3	3	1	1	1		47347	Ribosome biogenesis protein WDR12 OS=Mus musculus OX=10090 GN=Wdr12 PE=1 SV=1
1175	3119	Q61838	56.26	1	2	1	2		165852	Pregnancy zone protein OS=Mus musculus OX=10090 GN=Pzp PE=1 SV=3
1796	961	P62858	55.9	17	1	1	1		7841	40S ribosomal protein S28 OS=Mus musculus OX=10090 GN=Rps28 PE=1 SV=1
546	996	E9Q5F9	55.88	1	2	1	11		285661	Histone-lysine N-methyltransferase SETD2 OS=Mus musculus OX=10090 GN=Setd2 PE=1 SV=1
1280	1527	Q8VHI6	55.78	3	1	1	2		55204	Wiskott-Aldrich syndrome protein family member 3 OS=Mus musculus OX=10090 GN=Wasf3 PE=1 SV=1
1266	1903	Q9CSN1	55.69	4	2	2	2		61476	SNW domain-containing protein 1 OS=Mus musculus OX=10090 GN=Snw1 PE=1 SV=3
1635	4490	Q99LH1	55.68	2	1	1	1		83346	Nucleolar GTP-binding protein 2 OS=Mus musculus OX=10090 GN=Gnl2 PE=1 SV=2
1690	14774	Q9D1I6	55.67	7	1	1	1		15874	39S ribosomal protein L14 mitochondrial OS=Mus musculus OX=10090 GN=Mrpl14 PE=1 SV=1
1511	3082	Q8R1A4	55.61	1	1	1	1		241436	Dedicator of cytokinesis protein 7 OS=Mus musculus OX=10090 GN=Dock7 PE=1 SV=3
1166	2481	Q9QYX7	55.6	0	2	2	2		550842	Protein piccolo OS=Mus musculus OX=10090 GN=Pclo PE=1 SV=4
1630	12056	Q68FM6	55.47	2	1	1	1		90029	Protein phosphatase 1 regulatory subunit 29 OS=Mus musculus OX=10090 GN=Elfn2 PE=1 SV=1
1338	1677	Q9CQD4	55.42	9	2	1	2		22161	Charged multivesicular body protein 1b-2 OS=Mus musculus OX=10090 GN=Chmp1b2 PE=2 SV=2
1119	1223	Q9CRB9	55.36	12	2	2	3		26335	MICOS complex subunit Mic19 OS=Mus musculus OX=10090 GN=Chchd3 PE=1 SV=1
1277	9076	P54822	55.11	5	2	2	2		54866	Adenylosuccinate lyase OS=Mus musculus OX=10090 GN=Adsl PE=1 SV=2
1764	662	Q63810	55.08	7	1	1	1		19300	Calcineurin subunit B type 1 OS=Mus musculus OX=10090 GN=Ppp3r1 PE=1 SV=3
1691	5815	P16254	54.93	13	1	1	1		12510	Signal recognition particle 14 kDa protein OS=Mus musculus OX=10090 GN=Srp14 PE=1 SV=1
1341	14737	P48774	54.91	9	2	1	2	Carbamidomethylation	26635	Glutathione S-transferase Mu 5 OS=Mus musculus OX=10090 GN=Gstm5 PE=1 SV=1
1380	14777	P62309	54.67	25	2	2	2		8496	Small nuclear ribonucleoprotein G OS=Mus musculus OX=10090 GN=Snrpg PE=1 SV=1
1490	14711	Q8CGZ0	54.64	1	1	1	1	Carbamidomethylation	106169	Calcium homeostasis endoplasmic reticulum protein OS=Mus musculus OX=10090 GN=Cherp PE=1 SV=1
1410	1908	P26039	54.62	1	1	1	1	Carbamidomethylation	269819	Talin-1 OS=Mus musculus OX=10090 GN=Tln1 PE=1 SV=2
1738	14951	P02802	54.3	20	1	1	1	Carbamidomethylation	6018	Metallothionein-1 OS=Mus musculus OX=10090 GN=Mt1 PE=1 SV=1
1325	1463	Q9DCH4	54.29	5	2	2	2		37984	Eukaryotic translation initiation factor 3 subunit F OS=Mus musculus OX=10090 GN=Eif3f PE=1 SV=2
1191	821	Q80TZ3	54.23	2	2	2	2	Carbamidomethylation	102299	Putative tyrosine-protein phosphatase auxilin OS=Mus musculus OX=10090 GN=Dnajc6 PE=1 SV=2
1184	1533	Q3U9G9	54	3	2	2	2		71440	Delta(14)-sterol reductase LBR OS=Mus musculus OX=10090 GN=Lbr PE=1 SV=2
1697	11581	Q91YE6	53.98	2	1	1	1	Acetylation (Protein N-term)	116052	Importin-9 OS=Mus musculus OX=10090 GN=Ipo9 PE=1 SV=3
1850	1317	Q5RJG1	53.7	2	1	1	1		80077	Nucleolar protein 10 OS=Mus musculus OX=10090 GN=Nol10 PE=2 SV=1
1036	3519	P97868	53.67	1	1	1	3		199586	E3 ubiquitin-protein ligase RBBP6 OS=Mus musculus OX=10090 GN=Rbbp6 PE=1 SV=5
1512	11378	Q0VBL3	53.61	2	1	1	1		105722	RNA-binding protein 15 OS=Mus musculus OX=10090 GN=Rbm15 PE=1 SV=1
1228	12028	P24547	53.6	2	1	1	2		55815	Inosine-5'-monophosphate dehydrogenase 2 OS=Mus musculus OX=10090 GN=Impdh2 PE=1 SV=2
1274	14715	Q9CQR2	53.37	23	2	2	2	Carbamidomethylation	9141	40S ribosomal protein S21 OS=Mus musculus OX=10090 GN=Rps21 PE=1 SV=1
1322	1455	Q9QZB9	53.35	12	2	2	2	Acetylation (Protein N-term)	20141	Dynactin subunit 5 OS=Mus musculus OX=10090 GN=Dctn5 PE=1 SV=1
1337	11463	Q9D287	53.26	18	2	2	2	Acetylation (Protein N-term)	26131	Pre-mRNA-splicing factor SPF27 OS=Mus musculus OX=10090 GN=Bcas2 PE=1 SV=1
1286	13717	Q8BVL9	53.15	4	2	2	2		73139	Janus kinase and microtubule-interacting protein 1 OS=Mus musculus OX=10090 GN=Jakmip1 PE=1 SV=2
1158	830	Q3UHX2	53.14	15	3	3	3		20605	28 kDa heat- and acid-stable phosphoprotein OS=Mus musculus OX=10090 GN=Pdap1 PE=1 SV=1
1345	10266	Q9R0Y5	53.12	13	2	2	2		21540	Adenylate kinase isoenzyme 1 OS=Mus musculus OX=10090 GN=Ak1 PE=1 SV=1
1226	9016	Q8K363	53.11	4	2	2	2		74181	ATP-dependent RNA helicase DDX18 OS=Mus musculus OX=10090 GN=Ddx18 PE=1 SV=1
1240	949	Q99N94	53.04	8	2	2	2		30244	39S ribosomal protein L9 mitochondrial OS=Mus musculus OX=10090 GN=Mrpl9 PE=1 SV=2
1641	14815	Q9QY36	52.75	8	1	1	1		26520	N-alpha-acetyltransferase 10 OS=Mus musculus OX=10090 GN=Naa10 PE=1 SV=1
1641	14954	Q3UX61	52.75	9	1	1	1		24671	N-alpha-acetyltransferase 11 OS=Mus musculus OX=10090 GN=Naa11 PE=1 SV=1
1574	8299	Q9CQJ6	52.58	11	1	1	1	Carbamidomethylation	22166	Density-regulated protein OS=Mus musculus OX=10090 GN=Denr PE=1 SV=1
1768	1142	P60766	52.53	6	1	1	1	Carbamidomethylation	21259	Cell division control protein 42 homolog OS=Mus musculus OX=10090 GN=Cdc42 PE=1 SV=2
1168	1221	P08103	52.38	3	2	1	2		59129	Tyrosine-protein kinase HCK OS=Mus musculus OX=10090 GN=Hck PE=1 SV=4
1168	1193	P06240	52.38	4	2	1	2		57943	Proto-oncogene tyrosine-protein kinase LCK OS=Mus musculus OX=10090 GN=Lck PE=1 SV=4
1168	1649	Q04736	52.38	3	2	1	2		60630	Tyrosine-protein kinase Yes OS=Mus musculus OX=10090 GN=Yes1 PE=1 SV=3
1168	1550	P39688	52.38	3	2	1	2		60675	Tyrosine-protein kinase Fyn OS=Mus musculus OX=10090 GN=Fyn PE=1 SV=4
1247	14705	Q8C0C7	52.36	5	2	2	2		57599	Phenylalanine--tRNA ligase alpha subunit OS=Mus musculus OX=10090 GN=Farsa PE=1 SV=1
1171	2839	P49025	52.23	2	2	2	2		235387	Citron Rho-interacting kinase OS=Mus musculus OX=10090 GN=Cit PE=1 SV=3
1769	14872	P58064	52.21	10	1	1	1	Carbamidomethylation	14309	28S ribosomal protein S6 mitochondrial OS=Mus musculus OX=10090 GN=Mrps6 PE=1 SV=3
1851	14955	Q8BVY0	52.07	4	1	1	1		50421	Ribosomal L1 domain-containing protein 1 OS=Mus musculus OX=10090 GN=Rsl1d1 PE=1 SV=1
1567	1302	P07356	51.96	3	1	1	1		38676	Annexin A2 OS=Mus musculus OX=10090 GN=Anxa2 PE=1 SV=2
1636	14387	Q8BFU3	51.88	2	1	1	1		73625	RING finger protein 214 OS=Mus musculus OX=10090 GN=Rnf214 PE=1 SV=1
1584	13433	Q8R0X7	51.82	3	1	1	1		63677	Sphingosine-1-phosphate lyase 1 OS=Mus musculus OX=10090 GN=Sgpl1 PE=1 SV=1
1362	14956	Q9ESM3	51.78	3	1	1	2	Carbamidomethylation	37925	Hyaluronan and proteoglycan link protein 2 OS=Mus musculus OX=10090 GN=Hapln2 PE=1 SV=1
1537	870	Q0VGU4	51.74	2	1	1	1		68232	Neurosecretory protein VGF OS=Mus musculus OX=10090 GN=Vgf PE=1 SV=1
1224	714	P10852	51.55	4	2	2	2		58337	4F2 cell-surface antigen heavy chain OS=Mus musculus OX=10090 GN=Slc3a2 PE=1 SV=1
1242	1063	Q9DAW6	51.51	5	2	2	2		58370	U4/U6 small nuclear ribonucleoprotein Prp4 OS=Mus musculus OX=10090 GN=Prpf4 PE=1 SV=1
1580	859	P58281	51.37	2	1	1	1		111339	Dynamin-like 120 kDa protein mitochondrial OS=Mus musculus OX=10090 GN=Opa1 PE=1 SV=1
1852	1365	P28184	51.19	28	1	1	1	Carbamidomethylation; Acetylation (Protein N-term)	7009	Metallothionein-3 OS=Mus musculus OX=10090 GN=Mt3 PE=1 SV=1
1204	527	Q9JM76	50.96	13	2	2	2		20525	Actin-related protein 2/3 complex subunit 3 OS=Mus musculus OX=10090 GN=Arpc3 PE=1 SV=3
1853	7913	Q8BH58	50.84	4	1	1	1	Carbamidomethylation	31254	TIP41-like protein OS=Mus musculus OX=10090 GN=Tiprl PE=1 SV=1
1207	1019	P46660	50.79	4	2	1	2		55383	Alpha-internexin OS=Mus musculus OX=10090 GN=Ina PE=1 SV=3
1283	2103	Q99LL5	50.49	5	2	2	2	Carbamidomethylation	55587	Periodic tryptophan protein 1 homolog OS=Mus musculus OX=10090 GN=Pwp1 PE=1 SV=1
1494	2855	P11103	50.42	1	1	1	1		113100	Poly [ADP-ribose] polymerase 1 OS=Mus musculus OX=10090 GN=Parp1 PE=1 SV=3
1679	2092	Q9Z2C4	50.32	2	1	1	1		75314	Myotubularin-related protein 1 OS=Mus musculus OX=10090 GN=Mtmr1 PE=1 SV=1
1200	14720	Q8BSS9	50.31	2	2	1	2		143234	Liprin-alpha-2 OS=Mus musculus OX=10090 GN=Ppfia2 PE=1 SV=2
1381	1226	Q9QXS6	50.28	5	2	2	2		77287	Drebrin OS=Mus musculus OX=10090 GN=Dbn1 PE=1 SV=4
1855	14958	P08030	50.23	6	1	1	1		19724	Adenine phosphoribosyltransferase OS=Mus musculus OX=10090 GN=Aprt PE=1 SV=2
1476	690	B0V2N1	50.15	1	1	1	1		211902	Receptor-type tyrosine-protein phosphatase S OS=Mus musculus OX=10090 GN=Ptprs PE=1 SV=1
1755	14810	Q61205	50.08	4	1	1	1		25853	Platelet-activating factor acetylhydrolase IB subunit alpha1 OS=Mus musculus OX=10090 GN=Pafah1b3 PE=1 SV=1
1319	1367	O70560	50.05	12	1	1	2	Carbamidomethylation	8356	Small proline-rich protein 2I OS=Mus musculus OX=10090 GN=Sprr2i PE=2 SV=1
1319	1366	O70556	50.05	12	1	1	2	Carbamidomethylation	8406	Small proline-rich protein 2E OS=Mus musculus OX=10090 GN=Sprr2e PE=2 SV=1
1319	1276	O70555	50.05	11	1	1	2	Carbamidomethylation	9243	Small proline-rich protein 2D OS=Mus musculus OX=10090 GN=Sprr2d PE=2 SV=1
1319	1374	O70559	50.05	8	1	1	2	Carbamidomethylation	11720	Small proline-rich protein 2H OS=Mus musculus OX=10090 GN=Sprr2h PE=2 SV=1
1319	1364	O70562	50.05	13	1	1	2	Carbamidomethylation	7499	Small proline-rich protein 2K OS=Mus musculus OX=10090 GN=Sprr2k PE=2 SV=1
1319	1368	O70557	50.05	12	1	1	2	Carbamidomethylation	8271	Small proline-rich protein 2F OS=Mus musculus OX=10090 GN=Sprr2f PE=2 SV=1
1319	1288	O70558	50.05	12	1	1	2	Carbamidomethylation	8296	Small proline-rich protein 2G OS=Mus musculus OX=10090 GN=Sprr2g PE=2 SV=1
1319	1372	O70554	50.05	9	1	1	2	Carbamidomethylation	10735	Small proline-rich protein 2B OS=Mus musculus OX=10090 GN=Sprr2b PE=2 SV=1
1712	14842	D3Z7P3	50.02	2	1	1	1		73964	Glutaminase kidney isoform mitochondrial OS=Mus musculus OX=10090 GN=Gls PE=1 SV=1
1854	14957	Q9R1P1	50.01	8	1	1	1		22965	Proteasome subunit beta type-3 OS=Mus musculus OX=10090 GN=Psmb3 PE=1 SV=1
1034	1541	Q6ZQ93	49.99	1	2	2	3	Carbamidomethylation	408216	Ubiquitin carboxyl-terminal hydrolase 34 OS=Mus musculus OX=10090 GN=Usp34 PE=1 SV=3
1772	14873	P49290	49.96	1	1	1	1	Carbamidomethylation	81380	Eosinophil peroxidase OS=Mus musculus OX=10090 GN=Epx PE=1 SV=2
1695	13977	Q99PU5	49.81	2	1	1	1		80426	Long-chain-fatty-acid--CoA ligase ACSBG1 OS=Mus musculus OX=10090 GN=Acsbg1 PE=1 SV=1
1681	14743	Q99JX7	49.72	3	1	1	1		70300	Nuclear RNA export factor 1 OS=Mus musculus OX=10090 GN=Nxf1 PE=1 SV=3
1624	14780	Q8BFY9	49.69	1	1	1	1		102357	Transportin-1 OS=Mus musculus OX=10090 GN=Tnpo1 PE=1 SV=2
1546	6750	Q80WV7	49.61	3	1	1	1	Carbamidomethylation	71104	Serine/arginine repetitive matrix protein 3 OS=Mus musculus OX=10090 GN=Srrm3 PE=2 SV=1
1185	7541	Q8VDJ3	49.57	2	2	2	2	Acetylation (Protein N-term)	141742	Vigilin OS=Mus musculus OX=10090 GN=Hdlbp PE=1 SV=1
1340	1462	O54724	49.52	7	2	2	2		43954	Caveolae-associated protein 1 OS=Mus musculus OX=10090 GN=Cavin1 PE=1 SV=1
1416	1062	Q7TMY8	49.5	1	1	1	1		482640	E3 ubiquitin-protein ligase HUWE1 OS=Mus musculus OX=10090 GN=Huwe1 PE=1 SV=5
1305	972	Q80X50	49.48	3	2	2	2		116799	Ubiquitin-associated protein 2-like OS=Mus musculus OX=10090 GN=Ubap2l PE=1 SV=1
1684	1623	Q8R2R9	49.48	3	1	1	1	Carbamidomethylation	46916	AP-3 complex subunit mu-2 OS=Mus musculus OX=10090 GN=Ap3m2 PE=1 SV=1
1519	14775	Q9QXE7	49.43	2	1	1	1		56802	F-box-like/WD repeat-containing protein TBL1X OS=Mus musculus OX=10090 GN=Tbl1x PE=1 SV=2
1519	14841	Q8BHJ5	49.43	3	1	1	1		55661	F-box-like/WD repeat-containing protein TBL1XR1 OS=Mus musculus OX=10090 GN=Tbl1xr1 PE=1 SV=1
1358	1957	E9Q912	49.38	2	1	1	2		66077	Rap1 GTPase-GDP dissociation stimulator 1 OS=Mus musculus OX=10090 GN=Rap1gds1 PE=2 SV=1
1661	8729	Q810D6	49.28	4	1	1	1		49224	Glutamate-rich WD repeat-containing protein 1 OS=Mus musculus OX=10090 GN=Grwd1 PE=1 SV=2
1784	14892	Q922J6	49.27	5	1	1	1	Carbamidomethylation	24182	Tetraspanin-2 OS=Mus musculus OX=10090 GN=Tspan2 PE=1 SV=1
1440	3941	Q811P8	49.26	1	1	1	1		229717	Rho GTPase-activating protein 32 OS=Mus musculus OX=10090 GN=Arhgap32 PE=1 SV=2
1765	1064	Q9JJ43	49.21	4	1	1	1		42678	RNA binding protein fox-1 homolog 1 OS=Mus musculus OX=10090 GN=Rbfox1 PE=1 SV=3
1765	1139	Q8BP71	49.21	3	1	1	1		47330	RNA binding protein fox-1 homolog 2 OS=Mus musculus OX=10090 GN=Rbfox2 PE=1 SV=2
1062	11835	O88196	49.09	1	2	2	3		223929	E3 ubiquitin-protein ligase TTC3 OS=Mus musculus OX=10090 GN=Ttc3 PE=1 SV=2
1798	383	Q8BKX1	48.85	2	1	1	1		59237	Brain-specific angiogenesis inhibitor 1-associated protein 2 OS=Mus musculus OX=10090 GN=Baiap2 PE=1 SV=2
1384	1595	Q812E0	48.57	4	2	2	2		58442	Cytoplasmic polyadenylation element-binding protein 2 OS=Mus musculus OX=10090 GN=Cpeb2 PE=1 SV=1
1761	1257	Q3TDK6	48.48	7	1	1	1		32100	Protein rogdi homolog OS=Mus musculus OX=10090 GN=Rogdi PE=1 SV=2
1261	14692	Q8CCJ4	48.4	6	2	2	2		69933	APC membrane recruitment protein 2 OS=Mus musculus OX=10090 GN=Amer2 PE=1 SV=2
1856	1393	Q640R3	48.27	3	1	1	1		46367	Hepatocyte cell adhesion molecule OS=Mus musculus OX=10090 GN=Hepacam PE=1 SV=2
1392	1037	Q99LX5	48.24	5	1	1	2		29299	Multiple myeloma tumor-associated protein 2 homolog OS=Mus musculus OX=10090 GN=Mmtag2 PE=2 SV=1
1252	14731	Q9CQR6	48.12	10	2	2	2		35159	Serine/threonine-protein phosphatase 6 catalytic subunit OS=Mus musculus OX=10090 GN=Ppp6c PE=1 SV=1
1688	8531	Q9JKP5	48.06	3	1	1	1	Carbamidomethylation	36976	Muscleblind-like protein 1 OS=Mus musculus OX=10090 GN=Mbnl1 PE=1 SV=1
1688	8537	Q8C181	48.06	2	1	1	1	Carbamidomethylation	40156	Muscleblind-like protein 2 OS=Mus musculus OX=10090 GN=Mbnl2 PE=2 SV=2
1383	14792	P67778	48.05	8	2	2	2		29820	Prohibitin OS=Mus musculus OX=10090 GN=Phb PE=1 SV=1
1779	4972	Q9DCE5	48.04	4	1	1	1		42116	p21-activated protein kinase-interacting protein 1 OS=Mus musculus OX=10090 GN=Pak1ip1 PE=1 SV=2
1857	1178	Q9JII5	47.88	4	1	1	1		43214	DAZ-associated protein 1 OS=Mus musculus OX=10090 GN=Dazap1 PE=1 SV=2
1652	13749	Q9R0L7	47.87	2	1	1	1		71454	A-kinase anchor protein 8-like OS=Mus musculus OX=10090 GN=Akap8l PE=1 SV=1
892	1492	Q3US16	47.84	4	1	1	5		40635	Transcription elongation factor A N-terminal and central domain-containing protein OS=Mus musculus OX=10090 GN=Tceanc PE=2 SV=1
1773	14874	Q9JMG1	47.74	10	1	1	1		16369	Endothelial differentiation-related factor 1 OS=Mus musculus OX=10090 GN=Edf1 PE=1 SV=1
1787	14894	P05201	47.73	5	1	1	1		46248	Aspartate aminotransferase cytoplasmic OS=Mus musculus OX=10090 GN=Got1 PE=1 SV=3
1346	11311	Q922P9	47.71	5	2	2	2	Carbamidomethylation	59716	Putative oxidoreductase GLYR1 OS=Mus musculus OX=10090 GN=Glyr1 PE=1 SV=1
1603	14959	P18533	47.7	9	1	1	1	Carbamidomethylation	13223	Ig heavy chain V region 733 OS=Mus musculus OX=10090 PE=4 SV=1
1858	14960	Q9R1P3	47.59	5	1	1	1		22906	Proteasome subunit beta type-2 OS=Mus musculus OX=10090 GN=Psmb2 PE=1 SV=1
1270	1639	Q9R0Q6	47.51	6	2	2	2	Carbamidomethylation	41626	Actin-related protein 2/3 complex subunit 1A OS=Mus musculus OX=10090 GN=Arpc1a PE=1 SV=1
1167	1792	Q6RHW0	47.5	3	2	2	2		72495	Keratin type I cytoskeletal 9 OS=Mus musculus OX=10090 GN=Krt9 PE=1 SV=3
1859	1930	O70435	47.29	5	1	1	1		28405	Proteasome subunit alpha type-3 OS=Mus musculus OX=10090 GN=Psma3 PE=1 SV=3
1860	14961	Q91YD9	47.23	3	1	1	1		54274	Neural Wiskott-Aldrich syndrome protein OS=Mus musculus OX=10090 GN=Wasl PE=1 SV=1
1534	1279	P16460	47.16	5	1	1	1	Carbamidomethylation	46585	Argininosuccinate synthase OS=Mus musculus OX=10090 GN=Ass1 PE=1 SV=1
1861	4849	P62774	46.94	14	1	1	1		12861	Myotrophin OS=Mus musculus OX=10090 GN=Mtpn PE=1 SV=2
1578	1588	O54941	46.81	3	1	1	1		46638	SWI/SNF-related matrix-associated actin-dependent regulator of chromatin subfamily E member 1 OS=Mus musculus OX=10090 GN=Smarce1 PE=1 SV=1
1385	13166	P97471	46.74	4	2	2	2	Carbamidomethylation	60342	Mothers against decapentaplegic homolog 4 OS=Mus musculus OX=10090 GN=Smad4 PE=1 SV=2
1317	1086	Q8R3N1	46.53	1	1	1	2		98769	Nucleolar protein 14 OS=Mus musculus OX=10090 GN=Nop14 PE=1 SV=2
1862	14962	O35465	46.43	4	1	1	1		43529	Peptidyl-prolyl cis-trans isomerase FKBP8 OS=Mus musculus OX=10090 GN=Fkbp8 PE=1 SV=2
1863	987	Q8BGD9	46.36	3	1	1	1		68840	Eukaryotic translation initiation factor 4B OS=Mus musculus OX=10090 GN=Eif4b PE=1 SV=1
1864	14963	Q62426	46.35	24	1	1	1	Carbamidomethylation; Acetylation (Protein N-term)	11046	Cystatin-B OS=Mus musculus OX=10090 GN=Cstb PE=1 SV=1
1598	1431	O35129	45.94	6	1	1	1		33296	Prohibitin-2 OS=Mus musculus OX=10090 GN=Phb2 PE=1 SV=1
1610	7367	Q9CQ48	45.92	7	1	1	1	Carbamidomethylation	17660	NudC domain-containing protein 2 OS=Mus musculus OX=10090 GN=Nudcd2 PE=1 SV=1
1632	6408	Q80SY4	45.9	1	1	1	1		110088	E3 ubiquitin-protein ligase MIB1 OS=Mus musculus OX=10090 GN=Mib1 PE=1 SV=1
1812	1357	P56183	45.82	3	1	1	1		54777	Ribosomal RNA processing protein 1 homolog A OS=Mus musculus OX=10090 GN=Rrp1 PE=1 SV=2
1776	13546	Q9CYN9	45.74	5	1	1	1		39092	Renin receptor OS=Mus musculus OX=10090 GN=Atp6ap2 PE=1 SV=2
1813	1569	Q62266	45.64	6	1	1	1	Carbamidomethylation	15765	Cornifin-A OS=Mus musculus OX=10090 GN=Sprr1a PE=1 SV=1
1393	982	Q9DCW4	45.55	7	1	1	2	Carbamidomethylation	27623	Electron transfer flavoprotein subunit beta OS=Mus musculus OX=10090 GN=Etfb PE=1 SV=3
1613	5612	P11247	45.42	2	1	1	1		81182	Myeloperoxidase OS=Mus musculus OX=10090 GN=Mpo PE=1 SV=2
1308	622	Q8K0T0	45.34	1	1	1	2		83572	Reticulon-1 OS=Mus musculus OX=10090 GN=Rtn1 PE=1 SV=1
1792	1672	O35226	45.33	4	1	1	1	Carbamidomethylation	40704	26S proteasome non-ATPase regulatory subunit 4 OS=Mus musculus OX=10090 GN=Psmd4 PE=1 SV=1
1292	2370	Q7TT37	45.26	2	2	2	2		149583	Elongator complex protein 1 OS=Mus musculus OX=10090 GN=Elp1 PE=1 SV=2
1865	4391	O35658	45.25	4	1	1	1		31013	Complement component 1 Q subcomponent-binding protein mitochondrial OS=Mus musculus OX=10090 GN=C1qbp PE=1 SV=1
1356	14813	Q9ERF3	45.21	13	2	2	2		33773	WD repeat-containing protein 61 OS=Mus musculus OX=10090 GN=Wdr61 PE=1 SV=1
1217	986	Q6PH08	45.2	2	2	2	2		110639	ERC protein 2 OS=Mus musculus OX=10090 GN=Erc2 PE=1 SV=2
1592	14820	Q8C7M3	45.2	2	1	1	1		90870	E3 ubiquitin-protein ligase TRIM9 OS=Mus musculus OX=10090 GN=Trim9 PE=1 SV=2
1227	781	Q5HZI2	45.08	6	2	2	2		44614	C2 calcium-dependent domain-containing protein 4C OS=Mus musculus OX=10090 GN=C2cd4c PE=1 SV=1
1639	14804	O08677	44.98	2	1	1	1	Carbamidomethylation	73102	Kininogen-1 OS=Mus musculus OX=10090 GN=Kng1 PE=1 SV=1
1344	942	Q8BG17	44.78	8	2	2	2		25356	Nucleolar protein 12 OS=Mus musculus OX=10090 GN=Nol12 PE=1 SV=1
1866	14964	Q9DBZ5	44.61	5	1	1	1		25087	Eukaryotic translation initiation factor 3 subunit K OS=Mus musculus OX=10090 GN=Eif3k PE=1 SV=1
1658	6951	P23475	44.58	2	1	1	1		69484	X-ray repair cross-complementing protein 6 OS=Mus musculus OX=10090 GN=Xrcc6 PE=1 SV=5
1564	981	P56399	44.31	2	1	1	1	Acetylation (Protein N-term)	95833	Ubiquitin carboxyl-terminal hydrolase 5 OS=Mus musculus OX=10090 GN=Usp5 PE=1 SV=1
1782	7836	Q62418	44.3	5	1	1	1		48700	Drebrin-like protein OS=Mus musculus OX=10090 GN=Dbnl PE=1 SV=2
1457	1155	Q9QVP9	44.27	2	1	1	1	Carbamidomethylation	115794	Protein-tyrosine kinase 2-beta OS=Mus musculus OX=10090 GN=Ptk2b PE=1 SV=2
1161	1811	Q9QXS1	44.2	1	2	1	2		534193	Plectin OS=Mus musculus OX=10090 GN=Plec PE=1 SV=3
1706	14830	Q9DCI9	44.16	5	1	1	1	Carbamidomethylation	21733	39S ribosomal protein L32 mitochondrial OS=Mus musculus OX=10090 GN=Mrpl32 PE=1 SV=1
1477	6139	Q62440	44.11	2	1	1	1		83097	Transducin-like enhancer protein 1 OS=Mus musculus OX=10090 GN=Tle1 PE=1 SV=2
1477	14740	Q62441	44.11	2	1	1	1		83787	Transducin-like enhancer protein 4 OS=Mus musculus OX=10090 GN=Tle4 PE=1 SV=4
1477	14896	Q9WVB2	44.11	2	1	1	1		82623	Transducin-like enhancer protein 2 OS=Mus musculus OX=10090 GN=Tle2 PE=2 SV=1
1179	4024	Q3UU96	44.02	1	2	2	2		195535	Serine/threonine-protein kinase MRCK alpha OS=Mus musculus OX=10090 GN=Cdc42bpa PE=1 SV=2
1568	14738	P22682	43.96	2	1	1	1		100564	E3 ubiquitin-protein ligase CBL OS=Mus musculus OX=10090 GN=Cbl PE=1 SV=3
1568	6694	Q3TTA7	43.96	2	1	1	1		109092	E3 ubiquitin-protein ligase CBL-B OS=Mus musculus OX=10090 GN=Cblb PE=1 SV=3
1790	3949	P46061	43.96	2	1	1	1	Carbamidomethylation	63531	Ran GTPase-activating protein 1 OS=Mus musculus OX=10090 GN=Rangap1 PE=1 SV=2
1413	1020	Q91ZX7	43.95	0	1	1	1		504745	Prolow-density lipoprotein receptor-related protein 1 OS=Mus musculus OX=10090 GN=Lrp1 PE=1 SV=1
1726	929	P60824	43.89	6	1	1	1		18607	Cold-inducible RNA-binding protein OS=Mus musculus OX=10090 GN=Cirbp PE=1 SV=1
1814	14966	Q9DAA6	43.86	8	1	1	1	Carbamidomethylation	21424	Exosome complex component CSL4 OS=Mus musculus OX=10090 GN=Exosc1 PE=1 SV=1
1732	473	Q9JLZ3	43.84	4	1	1	1	Carbamidomethylation	33395	Methylglutaconyl-CoA hydratase mitochondrial OS=Mus musculus OX=10090 GN=Auh PE=1 SV=1
1535	623	P48678	43.75	2	1	1	1		74238	Prelamin-A/C OS=Mus musculus OX=10090 GN=Lmna PE=1 SV=2
1343	14742	Q9D394	43.69	5	2	2	2		53007	Protein RUFY3 OS=Mus musculus OX=10090 GN=Rufy3 PE=1 SV=1
1816	14968	P53996	43.49	8	1	1	1	Carbamidomethylation	19592	CCHC-type zinc finger nucleic acid binding protein OS=Mus musculus OX=10090 GN=Cnbp PE=1 SV=2
1694	14787	Q8BJZ4	43.15	5	1	1	1		35975	28S ribosomal protein S35 mitochondrial OS=Mus musculus OX=10090 GN=Mrps35 PE=1 SV=2
1651	14834	Q60676	42.97	3	1	1	1	Carbamidomethylation	56877	Serine/threonine-protein phosphatase 5 OS=Mus musculus OX=10090 GN=Ppp5c PE=1 SV=3
1867	14969	P97762	42.94	6	1	1	1		25262	Retinitis pigmentosa 9 protein homolog OS=Mus musculus OX=10090 GN=rp9 PE=1 SV=1
1386	734	Q61885	42.88	8	2	2	2		28271	Myelin-oligodendrocyte glycoprotein OS=Mus musculus OX=10090 GN=Mog PE=1 SV=1
1723	14864	Q91YR1	42.87	4	1	1	1	Acetylation (Protein N-term)	40079	Twinfilin-1 OS=Mus musculus OX=10090 GN=Twf1 PE=1 SV=2
1678	14727	P32921	42.82	3	1	1	1	Carbamidomethylation	54358	Tryptophan--tRNA ligase cytoplasmic OS=Mus musculus OX=10090 GN=Wars1 PE=1 SV=2
1868	14970	Q9D2R8	42.74	11	1	1	1		12459	28S ribosomal protein S33 mitochondrial OS=Mus musculus OX=10090 GN=Mrps33 PE=1 SV=1
1090	1266	Q9JLF7	42.68	1	1	1	3	Carbamidomethylation	97627	Toll-like receptor 5 OS=Mus musculus OX=10090 GN=Tlr5 PE=1 SV=1
1493	14732	P97311	42.62	1	1	1	1		92867	DNA replication licensing factor MCM6 OS=Mus musculus OX=10090 GN=Mcm6 PE=1 SV=1
1644	13558	Q8BLR2	42.61	2	1	1	1		62408	Copine-4 OS=Mus musculus OX=10090 GN=Cpne4 PE=1 SV=1
1644	14824	Q9DC53	42.61	2	1	1	1		64667	Copine-8 OS=Mus musculus OX=10090 GN=Cpne8 PE=2 SV=3
1644	3920	Q8BT60	42.61	2	1	1	1		59585	Copine-3 OS=Mus musculus OX=10090 GN=Cpne3 PE=1 SV=2
1644	3880	Q1RLL3	42.61	2	1	1	1		61852	Copine-9 OS=Mus musculus OX=10090 GN=Cpne9 PE=1 SV=1
1644	1216	Q9Z140	42.61	2	1	1	1		61781	Copine-6 OS=Mus musculus OX=10090 GN=Cpne6 PE=1 SV=1
1644	8572	P59108	42.61	2	1	1	1		61036	Copine-2 OS=Mus musculus OX=10090 GN=Cpne2 PE=1 SV=1
1644	14971	Q0VE82	42.61	2	1	1	1		61891	Copine-7 OS=Mus musculus OX=10090 GN=Cpne7 PE=1 SV=1
1644	9569	Q8JZW4	42.61	2	1	1	1		65592	Copine-5 OS=Mus musculus OX=10090 GN=Cpne5 PE=1 SV=1
1571	11465	Q9CSH3	42.56	2	1	1	1		108837	Exosome complex exonuclease RRP44 OS=Mus musculus OX=10090 GN=Dis3 PE=1 SV=4
1729	1421	P62897	42.52	10	1	1	1		11605	Cytochrome c somatic OS=Mus musculus OX=10090 GN=Cycs PE=1 SV=2
1387	1766	Q9Z2U0	42.4	10	2	2	2		27855	Proteasome subunit alpha type-7 OS=Mus musculus OX=10090 GN=Psma7 PE=1 SV=1
1387	1767	Q9CWH6	42.4	10	2	2	2		27866	Proteasome subunit alpha type-8 OS=Mus musculus OX=10090 GN=Psma8 PE=1 SV=1
1229	2636	P17225	42.38	8	2	2	2		56478	Polypyrimidine tract-binding protein 1 OS=Mus musculus OX=10090 GN=Ptbp1 PE=1 SV=2
1573	10102	Q1HCM0	42.28	12	1	1	1	Carbamidomethylation	26217	Fibroblast growth factor-binding protein 3 OS=Mus musculus OX=10090 GN=Fgfbp3 PE=1 SV=2
1637	1471	P12787	42.15	6	1	1	1		16101	Cytochrome c oxidase subunit 5A mitochondrial OS=Mus musculus OX=10090 GN=Cox5a PE=1 SV=2
1707	11854	Q8R3L2	41.96	2	1	1	1	Carbamidomethylation	76685	Transcription factor 25 OS=Mus musculus OX=10090 GN=Tcf25 PE=1 SV=2
1799	1354	Q61335	41.81	12	1	1	1		27957	B-cell receptor-associated protein 31 OS=Mus musculus OX=10090 GN=Bcap31 PE=1 SV=4
1869	14973	P63073	41.75	5	1	1	1	Carbamidomethylation	25053	Eukaryotic translation initiation factor 4E OS=Mus musculus OX=10090 GN=Eif4e PE=1 SV=1
1686	899	P61215	41.74	3	1	1	1		37563	Carbonic anhydrase-related protein 10 OS=Mus musculus OX=10090 GN=Ca10 PE=1 SV=1
1629	14396	Q5DTN8	41.54	1	1	1	1		98715	Janus kinase and microtubule-interacting protein 3 OS=Mus musculus OX=10090 GN=Jakmip3 PE=1 SV=2
1777	4273	Q505F5	41.53	2	1	1	1		63590	Leucine-rich repeat-containing protein 47 OS=Mus musculus OX=10090 GN=Lrrc47 PE=1 SV=1
1693	645	Q9CR68	41.53	3	1	1	1		29368	Cytochrome b-c1 complex subunit Rieske mitochondrial OS=Mus musculus OX=10090 GN=Uqcrfs1 PE=1 SV=1
1619	14746	P62492	41.49	5	1	1	1		24394	Ras-related protein Rab-11A OS=Mus musculus OX=10090 GN=Rab11a PE=1 SV=3
1619	14747	P46638	41.49	5	1	1	1		24489	Ras-related protein Rab-11B OS=Mus musculus OX=10090 GN=Rab11b PE=1 SV=3
1496	14745	Q5U4C3	41.46	1	1	1	1		133841	Splicing factor arginine/serine-rich 19 OS=Mus musculus OX=10090 GN=Scaf1 PE=1 SV=1
1800	7644	P61922	41.28	5	1	1	1		56452	4-aminobutyrate aminotransferase mitochondrial OS=Mus musculus OX=10090 GN=Abat PE=1 SV=1
1870	14975	P0C0A3	41.28	6	1	1	1		23416	Charged multivesicular body protein 6 OS=Mus musculus OX=10090 GN=Chmp6 PE=1 SV=2
1607	14690	Q9CZD3	41.27	2	1	1	1		81878	Glycine--tRNA ligase OS=Mus musculus OX=10090 GN=Gars1 PE=1 SV=1
1709	14835	Q9D0W5	41.23	8	1	1	1		18237	Peptidyl-prolyl cis-trans isomerase-like 1 OS=Mus musculus OX=10090 GN=Ppil1 PE=1 SV=1
1618	1668	Q9CQW2	41.16	5	1	1	1	Carbamidomethylation	21539	ADP-ribosylation factor-like protein 8B OS=Mus musculus OX=10090 GN=Arl8b PE=1 SV=1
1618	1719	Q8VEH3	41.16	5	1	1	1	Carbamidomethylation	21390	ADP-ribosylation factor-like protein 8A OS=Mus musculus OX=10090 GN=Arl8a PE=1 SV=1
1650	2675	Q9D0I9	41.15	2	1	1	1		75674	Arginine--tRNA ligase cytoplasmic OS=Mus musculus OX=10090 GN=Rars1 PE=1 SV=2
1187	14765	Q6ZQ12	41.09	1	1	1	2	Carbamidomethylation	157838	Ninein-like protein OS=Mus musculus OX=10090 GN=Ninl PE=1 SV=3
1786	1670	O88545	40.9	3	1	1	1	Carbamidomethylation	35880	COP9 signalosome complex subunit 6 OS=Mus musculus OX=10090 GN=Cops6 PE=1 SV=1
1407	552	Q05793	40.87	0	1	1	1		398295	Basement membrane-specific heparan sulfate proteoglycan core protein OS=Mus musculus OX=10090 GN=Hspg2 PE=1 SV=1
1455	3662	Q60610	40.74	1	1	1	1		177532	Rho guanine nucleotide exchange factor TIAM1 OS=Mus musculus OX=10090 GN=Tiam1 PE=1 SV=1
1357	7886	Q71FD5	40.72	8	1	1	2		23705	E3 ubiquitin-protein ligase ZNRF2 OS=Mus musculus OX=10090 GN=Znrf2 PE=1 SV=1
1696	14799	O35345	40.64	2	1	1	1	Carbamidomethylation	59964	Importin subunit alpha-7 OS=Mus musculus OX=10090 GN=Kpna6 PE=1 SV=2
1696	8733	Q60960	40.64	2	1	1	1	Carbamidomethylation	60183	Importin subunit alpha-5 OS=Mus musculus OX=10090 GN=Kpna1 PE=1 SV=2
1234	1628	Q91W27	40.63	10	2	2	2		11022	Tuberoinfundibular peptide of 39 residues OS=Mus musculus OX=10090 GN=Pth2 PE=1 SV=1
1234	1629	Q9ER62	40.63	5	2	2	2		22375	Tumor necrosis factor receptor superfamily member 22 OS=Mus musculus OX=10090 GN=Tnfrsf22 PE=2 SV=3
1871	14977	Q9D753	40.61	4	1	1	1	Carbamidomethylation	29949	Exosome complex component RRP43 OS=Mus musculus OX=10090 GN=Exosc8 PE=1 SV=1
1347	1070	C0HKD9	40.59	5	2	2	2		51954	Microfibrillar-associated protein 1B OS=Mus musculus OX=10090 GN=Mfap1b PE=1 SV=1
1347	1071	C0HKD8	40.59	5	2	2	2		51954	Microfibrillar-associated protein 1A OS=Mus musculus OX=10090 GN=Mfap1a PE=1 SV=1
1671	5730	P29699	40.55	2	1	1	1	Carbamidomethylation	37326	Alpha-2-HS-glycoprotein OS=Mus musculus OX=10090 GN=Ahsg PE=1 SV=1
1614	1309	O35526	40.4	5	1	1	1		33054	Syntaxin-1A OS=Mus musculus OX=10090 GN=Stx1a PE=1 SV=3
1566	1517	Q8BK64	40.33	4	1	1	1		38117	Activator of 90 kDa heat shock protein ATPase homolog 1 OS=Mus musculus OX=10090 GN=Ahsa1 PE=1 SV=2
1279	1232	Q8BIZ6	40.21	2	1	1	2		44415	Smad nuclear-interacting protein 1 OS=Mus musculus OX=10090 GN=Snip1 PE=1 SV=1
1446	3386	Q9ESE1	40.2	0	1	1	1		317062	Lipopolysaccharide-responsive and beige-like anchor protein OS=Mus musculus OX=10090 GN=Lrba PE=1 SV=1
1626	11818	Q3TIV5	40.17	2	1	1	1		48327	Zinc finger CCCH domain-containing protein 15 OS=Mus musculus OX=10090 GN=Zc3h15 PE=1 SV=2
1754	14805	Q3ULJ0	40.17	3	1	1	1		38226	Glycerol-3-phosphate dehydrogenase 1-like protein OS=Mus musculus OX=10090 GN=Gpd1l PE=1 SV=2
1469	14770	Q08122	40	1	1	1	1	Carbamidomethylation	83447	Transducin-like enhancer protein 3 OS=Mus musculus OX=10090 GN=Tle3 PE=1 SV=3
1445	9072	O88342	39.92	2	1	1	1		66407	WD repeat-containing protein 1 OS=Mus musculus OX=10090 GN=Wdr1 PE=1 SV=3
1872	14978	Q99LD9	39.75	5	1	1	1		38898	Translation initiation factor eIF-2B subunit beta OS=Mus musculus OX=10090 GN=Eif2b2 PE=1 SV=1
1713	6860	Q80U56	39.62	2	1	1	1		72186	Late secretory pathway protein AVL9 homolog OS=Mus musculus OX=10090 GN=Avl9 PE=1 SV=2
1615	10762	O35593	39.52	5	1	1	1	Carbamidomethylation	34577	26S proteasome non-ATPase regulatory subunit 14 OS=Mus musculus OX=10090 GN=Psmd14 PE=1 SV=2
1501	5351	P49717	39.32	2	1	1	1		96736	DNA replication licensing factor MCM4 OS=Mus musculus OX=10090 GN=Mcm4 PE=1 SV=1
1609	1207	Q3TXX4	39.3	2	1	1	1		61637	Vesicular glutamate transporter 1 OS=Mus musculus OX=10090 GN=Slc17a7 PE=1 SV=2
1873	11041	Q91YJ3	39.29	5	1	1	1		26178	Thymocyte nuclear protein 1 OS=Mus musculus OX=10090 GN=Thyn1 PE=1 SV=1
1874	10647	Q9DCU6	39.24	4	1	1	1		33073	39S ribosomal protein L4 mitochondrial OS=Mus musculus OX=10090 GN=Mrpl4 PE=1 SV=1
1875	973	Q9CWZ7	39.09	5	1	1	1		34732	Gamma-soluble NSF attachment protein OS=Mus musculus OX=10090 GN=Napg PE=1 SV=1
1739	1460	P43029	38.98	6	1	1	1		47891	Growth/differentiation factor 7 OS=Mus musculus OX=10090 GN=Gdf7 PE=2 SV=2
1533	14897	Q3U129	38.83	4	1	1	1		40644	UDP-GlcNAc:betaGal beta-1 3-N-acetylglucosaminyltransferase-like protein 1 OS=Mus musculus OX=10090 GN=B3gntl1 PE=2 SV=1
1876	1391	Q9NWG9	38.81	9	1	1	1		24325	Melanoma-associated antigen H1 OS=Mus musculus OX=10090 GN=Mageh1 PE=2 SV=1
1794	7669	P52293	38.81	3	1	1	1		57928	Importin subunit alpha-1 OS=Mus musculus OX=10090 GN=Kpna2 PE=1 SV=2
1245	1384	Q9CQN7	38.79	10	1	1	2		15262	39S ribosomal protein L41 mitochondrial OS=Mus musculus OX=10090 GN=Mrpl41 PE=1 SV=1
1543	2111	P11627	38.73	2	1	1	1	Carbamidomethylation	140968	Neural cell adhesion molecule L1 OS=Mus musculus OX=10090 GN=L1cam PE=1 SV=1
1509	1320	Q9ESN6	38.66	2	1	1	1		81445	Tripartite motif-containing protein 2 OS=Mus musculus OX=10090 GN=Trim2 PE=1 SV=1
1565	3234	Q68FL6	38.62	2	1	1	1	Carbamidomethylation	101431	Methionine--tRNA ligase cytoplasmic OS=Mus musculus OX=10090 GN=Mars1 PE=1 SV=1
1628	1715	Q01065	38.61	2	1	1	1		61226	Calcium/calmodulin-dependent 3' 5'-cyclic nucleotide phosphodiesterase 1B OS=Mus musculus OX=10090 GN=Pde1b PE=1 SV=2
1233	9709	P54279	38.61	1	1	1	2		95225	Mismatch repair endonuclease PMS2 OS=Mus musculus OX=10090 GN=Pms2 PE=2 SV=1
1583	7429	B2RY71	38.59	1	1	1	1		105518	Dynein axonemal intermediate chain 3 OS=Mus musculus OX=10090 GN=Dnai3 PE=1 SV=1
1708	14831	Q99JI4	38.08	3	1	1	1		45536	26S proteasome non-ATPase regulatory subunit 6 OS=Mus musculus OX=10090 GN=Psmd6 PE=1 SV=1
1877	14982	Q8R2U4	38.02	7	1	1	1	Carbamidomethylation	25420	N-terminal Xaa-Pro-Lys N-methyltransferase 1 OS=Mus musculus OX=10090 GN=Ntmt1 PE=1 SV=3
1513	3577	Q61464	37.91	1	1	1	1		218132	Zinc finger protein 638 OS=Mus musculus OX=10090 GN=Znf638 PE=1 SV=2
1569	7245	Q8BIF9	37.9	3	1	1	1		40477	Zinc finger protein 787 OS=Mus musculus OX=10090 GN=Znf787 PE=2 SV=3
1878	14983	Q8VDP6	37.8	5	1	1	1		23599	CDP-diacylglycerol--inositol 3-phosphatidyltransferase OS=Mus musculus OX=10090 GN=Cdipt PE=1 SV=1
1793	14913	Q8BJ90	37.59	4	1	1	1		35767	Zinc finger protein 771 OS=Mus musculus OX=10090 GN=Znf771 PE=2 SV=1
1460	12550	E9Q876	37.59	0	1	1	1		292590	Glucosylceramide transporter ABCA12 OS=Mus musculus OX=10090 GN=Abca12 PE=1 SV=1
1394	14984	Q922R8	37.53	4	1	1	2		48100	Protein disulfide-isomerase A6 OS=Mus musculus OX=10090 GN=Pdia6 PE=1 SV=3
1731	14898	Q9CQ06	37.43	7	1	1	1		24945	39S ribosomal protein L24 mitochondrial OS=Mus musculus OX=10090 GN=Mrpl24 PE=1 SV=1
712	1108	P79457	37.43	2	1	1	7		136737	Histone demethylase UTY OS=Mus musculus OX=10090 GN=Uty PE=1 SV=2
1481	14790	Q08943	37.42	2	1	1	1		80860	FACT complex subunit SSRP1 OS=Mus musculus OX=10090 GN=Ssrp1 PE=1 SV=2
1757	14818	Q99LD4	37.32	2	1	1	1		53442	COP9 signalosome complex subunit 1 OS=Mus musculus OX=10090 GN=Gps1 PE=1 SV=1
1510	14729	O55029	37.18	1	1	1	1	Carbamidomethylation	102449	Coatomer subunit beta' OS=Mus musculus OX=10090 GN=Copb2 PE=1 SV=2
1879	1485	P61290	37.18	5	1	1	1		29506	Proteasome activator complex subunit 3 OS=Mus musculus OX=10090 GN=Psme3 PE=1 SV=1
1704	5150	P23492	37.05	3	1	1	1		32277	Purine nucleoside phosphorylase OS=Mus musculus OX=10090 GN=Pnp PE=1 SV=2
1579	907	Q03157	36.83	2	1	1	1		72848	Amyloid beta precursor like protein 1 OS=Mus musculus OX=10090 GN=Aplp1 PE=1 SV=2
659	1192	Q9EQ32	36.81	2	1	1	8		90928	Phosphoinositide 3-kinase adapter protein 1 OS=Mus musculus OX=10090 GN=Pik3ap1 PE=1 SV=1
1495	1030	Q91YR7	36.65	1	1	1	1		106722	Pre-mRNA-processing factor 6 OS=Mus musculus OX=10090 GN=Prpf6 PE=1 SV=1
1497	9675	A2APV2	36.61	1	1	1	1		123101	Formin-like protein 2 OS=Mus musculus OX=10090 GN=Fmnl2 PE=1 SV=2
1880	11756	Q9CY50	36.47	5	1	1	1		32065	Translocon-associated protein subunit alpha OS=Mus musculus OX=10090 GN=Ssr1 PE=1 SV=1
1881	14986	Q8BFQ4	36.39	6	1	1	1		35079	WD repeat-containing protein 82 OS=Mus musculus OX=10090 GN=Wdr82 PE=1 SV=1
1882	14991	Q60692	36.22	4	1	1	1		25379	Proteasome subunit beta type-6 OS=Mus musculus OX=10090 GN=Psmb6 PE=1 SV=3
1572	11338	P40142	36.1	2	1	1	1	Carbamidomethylation	67631	Transketolase OS=Mus musculus OX=10090 GN=Tkt PE=1 SV=1
1715	13411	Q91XD6	36.04	4	1	1	1		43736	Vacuolar protein-sorting-associated protein 36 OS=Mus musculus OX=10090 GN=Vps36 PE=1 SV=1
1727	14878	P10833	36	7	1	1	1		23764	Ras-related protein R-Ras OS=Mus musculus OX=10090 GN=Rras PE=1 SV=1
1727	14992	P62071	36	8	1	1	1		23400	Ras-related protein R-Ras2 OS=Mus musculus OX=10090 GN=Rras2 PE=1 SV=1
1705	14826	Q9CWJ9	36	3	1	1	1		64217	Bifunctional purine biosynthesis protein ATIC OS=Mus musculus OX=10090 GN=Atic PE=1 SV=2
1756	4231	Q925N0	35.81	3	1	1	1		37329	Sideroflexin-5 OS=Mus musculus OX=10090 GN=Sfxn5 PE=1 SV=2
1730	14885	Q61081	35.76	4	1	1	1		44593	Hsp90 co-chaperone Cdc37 OS=Mus musculus OX=10090 GN=Cdc37 PE=1 SV=1
1553	7428	Q60825	35.66	2	1	1	1		68774	Sodium-dependent phosphate transport protein 2A OS=Mus musculus OX=10090 GN=Slc34a1 PE=1 SV=2
1582	9818	P04186	35.6	2	1	1	1	Carbamidomethylation	85005	Complement factor B OS=Mus musculus OX=10090 GN=Cfb PE=1 SV=2
1680	5835	Q8C5Q4	35.58	2	1	1	1		53076	G-rich sequence factor 1 OS=Mus musculus OX=10090 GN=Grsf1 PE=1 SV=2
1734	14911	Q9CQL6	35.46	4	1	1	1		21501	39S ribosomal protein L35 mitochondrial OS=Mus musculus OX=10090 GN=Mrpl35 PE=2 SV=1
1520	14781	Q9ES28	35.4	1	1	1	1	Carbamidomethylation	97056	Rho guanine nucleotide exchange factor 7 OS=Mus musculus OX=10090 GN=Arhgef7 PE=1 SV=2
1819	14994	Q9CXZ1	35.39	5	1	1	1		19785	NADH dehydrogenase [ubiquinone] iron-sulfur protein 4 mitochondrial OS=Mus musculus OX=10090 GN=Ndufs4 PE=1 SV=3
1791	14907	Q6PGH1	35.39	8	1	1	1	Carbamidomethylation	17000	Protein BUD31 homolog OS=Mus musculus OX=10090 GN=Bud31 PE=1 SV=2
1801	14921	Q8CC35	35.27	2	1	1	1	Carbamidomethylation	99552	Synaptopodin OS=Mus musculus OX=10090 GN=Synpo PE=1 SV=2
1884	14996	P61082	35.23	6	1	1	1	Carbamidomethylation	20900	NEDD8-conjugating enzyme Ubc12 OS=Mus musculus OX=10090 GN=Ube2m PE=1 SV=1
1883	14995	P14211	35.23	3	1	1	1	Carbamidomethylation	47995	Calreticulin OS=Mus musculus OX=10090 GN=Calr PE=1 SV=1
1885	14997	Q9CQA6	35.17	14	1	1	1		13608	Coiled-coil-helix-coiled-coil-helix domain-containing protein 1 OS=Mus musculus OX=10090 GN=Chchd1 PE=1 SV=1
1611	7333	Q03517	35.08	2	1	1	1		70644	Secretogranin-2 OS=Mus musculus OX=10090 GN=Scg2 PE=1 SV=1
1802	974	O55023	35.05	4	1	1	1		30436	Inositol monophosphatase 1 OS=Mus musculus OX=10090 GN=Impa1 PE=1 SV=1
1473	14998	Q99PM3	35	3	1	1	1		41614	Transcription initiation factor IIA subunit 1 OS=Mus musculus OX=10090 GN=Gtf2a1 PE=1 SV=2
1762	1482	Q9CPW3	34.89	23	1	1	1	Carbamidomethylation	15422	39S ribosomal protein L54 mitochondrial OS=Mus musculus OX=10090 GN=Mrpl54 PE=1 SV=1
1552	1405	P23578	34.89	2	1	1	1	Carbamidomethylation	48929	Acrosin OS=Mus musculus OX=10090 GN=Acr PE=1 SV=1
1735	14914	Q9JKV1	34.76	4	1	1	1		42060	Proteasomal ubiquitin receptor ADRM1 OS=Mus musculus OX=10090 GN=Adrm1 PE=1 SV=2
1474	1803	Q64213	34.74	2	1	1	1		70403	Splicing factor 1 OS=Mus musculus OX=10090 GN=Sf1 PE=1 SV=6
1612	7786	Q91W18	34.7	1	1	1	1		82253	Tudor domain-containing protein 3 OS=Mus musculus OX=10090 GN=Tdrd3 PE=1 SV=4
1685	2098	Q9DC70	34.51	4	1	1	1		24683	NADH dehydrogenase [ubiquinone] iron-sulfur protein 7 mitochondrial OS=Mus musculus OX=10090 GN=Ndufs7 PE=1 SV=1
1711	3081	Q6PF93	34.51	1	1	1	1		101487	Phosphatidylinositol 3-kinase catalytic subunit type 3 OS=Mus musculus OX=10090 GN=Pik3c3 PE=1 SV=1
1464	5719	Q9WTL4	34.34	1	1	1	1		144874	Insulin receptor-related protein OS=Mus musculus OX=10090 GN=Insrr PE=1 SV=2

## Sheet: human CSF1R(1315)
Protein Group	Protein ID	Accession	-10lgP	Coverage (%)	#Peptides	#Unique	#Spec CST	PTM	Avg. Mass	Description
7	31	P16546	396.47	59	121	121	232	Carbamidomethylation; Oxidation (M)	284596	Spectrin alpha chain non-erythrocytic 1 OS=Mus musculus OX=10090 GN=Sptan1 PE=1 SV=4
23	46	P28798	383.05	46	42	42	150	Carbamidomethylation; Oxidation (M)	63458	Progranulin OS=Mus musculus OX=10090 GN=Grn PE=1 SV=2
24	32	Q62261	367.9	51	102	101	144	Carbamidomethylation; Oxidation (M)	274221	Spectrin beta chain non-erythrocytic 1 OS=Mus musculus OX=10090 GN=Sptbn1 PE=1 SV=2
20	28	Q68FD5	351.62	54	78	78	157	Carbamidomethylation; Oxidation (M)	191555	Clathrin heavy chain 1 OS=Mus musculus OX=10090 GN=Cltc PE=1 SV=3
35	34	Q9QYR6	343.31	37	76	73	117	Carbamidomethylation; Oxidation (M)	300139	Microtubule-associated protein 1A OS=Mus musculus OX=10090 GN=Map1a PE=1 SV=2
46	10	Q8BYI9	341.11	37	39	39	101	Carbamidomethylation; Oxidation (M)	149589	Tenascin-R OS=Mus musculus OX=10090 GN=Tnr PE=1 SV=2
13	11	Q9D6F9	339.8	78	39	5	178	Carbamidomethylation; Oxidation (M)	49586	Tubulin beta-4A chain OS=Mus musculus OX=10090 GN=Tubb4a PE=1 SV=3
9	12	P68372	339.45	78	42	1	197	Carbamidomethylation; Oxidation (M)	49831	Tubulin beta-4B chain OS=Mus musculus OX=10090 GN=Tubb4b PE=1 SV=1
57	48	P14873	339.08	31	53	50	88	Carbamidomethylation; Acetylation (Protein N-term); Oxidation (M)	270252	Microtubule-associated protein 1B OS=Mus musculus OX=10090 GN=Map1b PE=1 SV=2
11	17	P99024	338.28	78	42	4	192	Carbamidomethylation; Oxidation (M)	49671	Tubulin beta-5 chain OS=Mus musculus OX=10090 GN=Tubb5 PE=1 SV=1
63	66	Q9ER58	337.98	51	28	28	84	Carbamidomethylation; Oxidation (M)	46863	Testican-2 OS=Mus musculus OX=10090 GN=Spock2 PE=1 SV=1
8	14	Q7TMM9	337.63	78	40	1	199	Carbamidomethylation; Oxidation (M)	49907	Tubulin beta-2A chain OS=Mus musculus OX=10090 GN=Tubb2a PE=1 SV=1
30	9	P68369	336.7	72	34	1	125	Carbamidomethylation; Oxidation (M)	50136	Tubulin alpha-1A chain OS=Mus musculus OX=10090 GN=Tuba1a PE=1 SV=1
10	15	Q9CWF2	336.52	78	40	1	196	Carbamidomethylation; Oxidation (M)	49953	Tubulin beta-2B chain OS=Mus musculus OX=10090 GN=Tubb2b PE=1 SV=1
28	29	P63260	333.96	79	34	2	134	Carbamidomethylation; Acetylation (Protein N-term); Oxidation (M)	41793	Actin cytoplasmic 2 OS=Mus musculus OX=10090 GN=Actg1 PE=1 SV=1
27	24	P60710	331.36	78	33	1	135	Carbamidomethylation; Acetylation (Protein N-term); Oxidation (M)	41737	Actin cytoplasmic 1 OS=Mus musculus OX=10090 GN=Actb PE=1 SV=1
34	18	P68373	331.1	73	34	1	119	Carbamidomethylation; Oxidation (M)	49909	Tubulin alpha-1C chain OS=Mus musculus OX=10090 GN=Tuba1c PE=1 SV=1
40	30	O08553	330.22	72	33	27	113	Carbamidomethylation; Oxidation (M)	62278	Dihydropyrimidinase-related protein 2 OS=Mus musculus OX=10090 GN=Dpysl2 PE=1 SV=2
71	33	Q6PIC6	328.77	47	42	25	79	Carbamidomethylation; Oxidation (M)	111691	Sodium/potassium-transporting ATPase subunit alpha-3 OS=Mus musculus OX=10090 GN=Atp1a3 PE=1 SV=1
45	84	E9Q557	328.71	24	70	69	105	Carbamidomethylation; Oxidation (M)	332913	Desmoplakin OS=Mus musculus OX=10090 GN=Dsp PE=1 SV=1
36	16	P68368	326.31	73	34	4	117	Carbamidomethylation; Oxidation (M)	49924	Tubulin alpha-4A chain OS=Mus musculus OX=10090 GN=Tuba4a PE=1 SV=1
52	22	Q9WV92	320.57	53	47	40	94	Carbamidomethylation; Oxidation (M)	103338	Band 4.1-like protein 3 OS=Mus musculus OX=10090 GN=Epb41l3 PE=1 SV=1
56	67	Q9DBG3	319.25	44	44	24	90	Carbamidomethylation; Oxidation (M)	104583	AP-2 complex subunit beta OS=Mus musculus OX=10090 GN=Ap2b1 PE=1 SV=1
90	23	A2ASQ1	315.34	33	44	44	63	Carbamidomethylation; Oxidation (M)	207537	Agrin OS=Mus musculus OX=10090 GN=Agrn PE=1 SV=1
5	259	P04370	315.09	32	39	39	510	Oxidation (M)	27168	Myelin basic protein OS=Mus musculus OX=10090 GN=Mbp PE=1 SV=2
26	191	P63276	315.08	61	31	31	139	Carbamidomethylation; Oxidation (M)	15524	40S ribosomal protein S17 OS=Mus musculus OX=10090 GN=Rps17 PE=1 SV=2
66	60	P17426	314.13	50	43	33	82	Carbamidomethylation; Oxidation (M)	107664	AP-2 complex subunit alpha-1 OS=Mus musculus OX=10090 GN=Ap2a1 PE=1 SV=1
21	25	Q9ERD7	313.76	72	36	8	157	Carbamidomethylation; Oxidation (M)	50419	Tubulin beta-3 chain OS=Mus musculus OX=10090 GN=Tubb3 PE=1 SV=1
39	27	P63017	313.25	58	34	23	114	Carbamidomethylation; Oxidation (M)	70871	Heat shock cognate 71 kDa protein OS=Mus musculus OX=10090 GN=Hspa8 PE=1 SV=1
49	62	P39053	308.96	55	45	38	98	Carbamidomethylation; Oxidation (M)	97803	Dynamin-1 OS=Mus musculus OX=10090 GN=Dnm1 PE=1 SV=2
62	41	Q9CS84	308.59	34	42	23	84	Carbamidomethylation; Oxidation (M)	166168	Neurexin-1 OS=Mus musculus OX=10090 GN=Nrxn1 PE=1 SV=3
81	56	P20357	306.3	27	42	42	72	Carbamidomethylation	199130	Microtubule-associated protein 2 OS=Mus musculus OX=10090 GN=Map2 PE=1 SV=2
37	77	Q61781	304.86	59	39	9	116	Carbamidomethylation; Oxidation (M)	52867	Keratin type I cytoskeletal 14 OS=Mus musculus OX=10090 GN=Krt14 PE=1 SV=2
68	63	P17427	304.81	55	41	31	81	Carbamidomethylation; Oxidation (M)	104016	AP-2 complex subunit alpha-2 OS=Mus musculus OX=10090 GN=Ap2a2 PE=1 SV=2
74	72	P51655	304.31	52	30	28	77	Carbamidomethylation; Oxidation (M)	62586	Glypican-4 OS=Mus musculus OX=10090 GN=Gpc4 PE=1 SV=2
33	110	P01867	302.7	62	24	21	120	Carbamidomethylation; Acetylation (Protein N-term); Oxidation (M)	44259	Ig gamma-2B chain C region OS=Mus musculus OX=10090 GN=Igh-3 PE=1 SV=3
58	71	P16858	301.86	65	25	25	88	Carbamidomethylation; Oxidation (M)	35810	Glyceraldehyde-3-phosphate dehydrogenase OS=Mus musculus OX=10090 GN=Gapdh PE=1 SV=2
77	45	E9Q7X7	299.69	31	44	36	76	Carbamidomethylation	184884	Neurexin-2 OS=Mus musculus OX=10090 GN=Nrxn2 PE=1 SV=1
73	50	Q00PI9	298.73	42	35	35	78	Carbamidomethylation; Oxidation (M)	84940	Heterogeneous nuclear ribonucleoprotein U-like protein 2 OS=Mus musculus OX=10090 GN=Hnrnpul2 PE=1 SV=2
88	38	P17182	297.52	75	24	19	65	Carbamidomethylation; Oxidation (M)	47141	Alpha-enolase OS=Mus musculus OX=10090 GN=Eno1 PE=1 SV=3
48	51	Q7TNC4	296.2	51	23	16	100	Carbamidomethylation; Oxidation (M)	46583	Putative RNA-binding protein Luc7-like 2 OS=Mus musculus OX=10090 GN=Luc7l2 PE=1 SV=1
29	61	Q922U2	294.17	31	40	10	129	Carbamidomethylation; Oxidation (M)	61767	Keratin type II cytoskeletal 5 OS=Mus musculus OX=10090 GN=Krt5 PE=1 SV=1
19	86	P02535	293.59	32	35	2	158	Carbamidomethylation; Oxidation (M)	57770	Keratin type I cytoskeletal 10 OS=Mus musculus OX=10090 GN=Krt10 PE=1 SV=3
82	64	Q03265	292.97	58	28	28	72	Carbamidomethylation; Oxidation (M)	59753	ATP synthase subunit alpha mitochondrial OS=Mus musculus OX=10090 GN=Atp5f1a PE=1 SV=1
110	40	Q6PIE5	290.12	34	31	13	49	Carbamidomethylation	112217	Sodium/potassium-transporting ATPase subunit alpha-2 OS=Mus musculus OX=10090 GN=Atp1a2 PE=1 SV=1
41	92	Q9QWL7	289.84	55	45	8	112	Carbamidomethylation; Oxidation (M)	48162	Keratin type I cytoskeletal 17 OS=Mus musculus OX=10090 GN=Krt17 PE=1 SV=3
69	123	P62702	286.65	61	21	21	81	Carbamidomethylation; Oxidation (M)	29598	40S ribosomal protein S4 X isoform OS=Mus musculus OX=10090 GN=Rps4x PE=1 SV=2
98	39	Q7TSJ2	286.45	49	37	37	56	Carbamidomethylation; Oxidation (M)	96450	Microtubule-associated protein 6 OS=Mus musculus OX=10090 GN=Map6 PE=1 SV=2
67	172	P68134	286.33	62	23	2	81	Carbamidomethylation; Acetylation (Protein N-term); Oxidation (M)	42051	Actin alpha skeletal muscle OS=Mus musculus OX=10090 GN=Acta1 PE=1 SV=1
44	75	P50446	286.07	35	38	1	106	Carbamidomethylation; Oxidation (M)	59335	Keratin type II cytoskeletal 6A OS=Mus musculus OX=10090 GN=Krt6a PE=1 SV=3
119	68	Q8VDN2	284.74	34	29	13	45	Carbamidomethylation	112982	Sodium/potassium-transporting ATPase subunit alpha-1 OS=Mus musculus OX=10090 GN=Atp1a1 PE=1 SV=1
97	47	Q8VCC9	282.57	46	28	28	57	Carbamidomethylation	90821	Spondin-1 OS=Mus musculus OX=10090 GN=Spon1 PE=1 SV=1
72	118	P68033	281.86	62	23	1	78	Carbamidomethylation; Acetylation (Protein N-term); Oxidation (M)	42019	Actin alpha cardiac muscle 1 OS=Mus musculus OX=10090 GN=Actc1 PE=1 SV=1
117	80	P11499	280.22	40	25	15	46	Carbamidomethylation; Oxidation (M)	83281	Heat shock protein HSP 90-beta OS=Mus musculus OX=10090 GN=Hsp90ab1 PE=1 SV=3
105	53	P56480	279.97	63	23	23	52	Oxidation (M)	56301	ATP synthase subunit beta mitochondrial OS=Mus musculus OX=10090 GN=Atp5f1b PE=1 SV=2
43	69	Q922F4	275.98	47	26	2	108	Carbamidomethylation; Oxidation (M)	50090	Tubulin beta-6 chain OS=Mus musculus OX=10090 GN=Tubb6 PE=1 SV=1
109	85	P16330	275.67	58	26	26	50	Carbamidomethylation; Oxidation (M)	47123	2' 3'-cyclic-nucleotide 3'-phosphodiesterase OS=Mus musculus OX=10090 GN=Cnp PE=1 SV=3
134	59	P55066	273.05	23	26	26	39	Carbamidomethylation	137200	Neurocan core protein OS=Mus musculus OX=10090 GN=Ncan PE=1 SV=1
106	174	O35643	272.24	29	27	7	51	Carbamidomethylation; Oxidation (M)	103935	AP-1 complex subunit beta-1 OS=Mus musculus OX=10090 GN=Ap1b1 PE=1 SV=2
93	70	Q02257	272.18	45	29	22	61	Carbamidomethylation; Oxidation (M)	81801	Junction plakoglobin OS=Mus musculus OX=10090 GN=Jup PE=1 SV=3
99	76	P38647	272.02	48	30	29	56	Carbamidomethylation; Oxidation (M)	73461	Stress-70 protein mitochondrial OS=Mus musculus OX=10090 GN=Hspa9 PE=1 SV=3
100	93	Q6P9K9	270.51	25	33	26	56	Carbamidomethylation; Oxidation (M)	173427	Neurexin-3 OS=Mus musculus OX=10090 GN=Nrxn3 PE=1 SV=2
53	140	Q6IFX2	267.32	41	31	8	92	Oxidation (M)	50133	Keratin type I cytoskeletal 42 OS=Mus musculus OX=10090 GN=Krt42 PE=1 SV=1
111	58	Q569Z5	266.58	38	34	34	48	Carbamidomethylation; Oxidation (M)	117448	Probable ATP-dependent RNA helicase DDX46 OS=Mus musculus OX=10090 GN=Ddx46 PE=1 SV=2
108	89	Q62288	266.56	44	17	16	50	Carbamidomethylation; Oxidation (M)	49551	Testican-1 OS=Mus musculus OX=10090 GN=Spock1 PE=2 SV=2
64	323	P01864	265.56	42	16	8	84	Carbamidomethylation; Oxidation (M)	36596	Ig gamma-2A chain C region secreted form OS=Mus musculus OX=10090 PE=1 SV=1
50	103	Q3TTY5	264.35	24	34	16	97	Carbamidomethylation; Oxidation (M)	70923	Keratin type II cytoskeletal 2 epidermal OS=Mus musculus OX=10090 GN=Krt2 PE=1 SV=1
42	384	P62843	263.79	65	15	15	112	Oxidation (M)	17040	40S ribosomal protein S15 OS=Mus musculus OX=10090 GN=Rps15 PE=1 SV=2
123	145	Q9CQF3	262.61	68	19	19	44	Oxidation (M)	26240	Cleavage and polyadenylation specificity factor subunit 5 OS=Mus musculus OX=10090 GN=Nudt21 PE=1 SV=1
104	44	P46460	262.19	43	29	29	52	Carbamidomethylation; Oxidation (M)	82613	Vesicle-fusing ATPase OS=Mus musculus OX=10090 GN=Nsf PE=1 SV=2
107	57	P11798	260.98	41	18	13	51	Carbamidomethylation; Oxidation (M)	54115	Calcium/calmodulin-dependent protein kinase type II subunit alpha OS=Mus musculus OX=10090 GN=Camk2a PE=1 SV=2
142	111	P01872	260.92	60	22	22	37	Carbamidomethylation	49972	Immunoglobulin heavy constant mu OS=Mus musculus OX=10090 GN=Ighm PE=1 SV=2
47	153	P62270	258.21	57	21	21	100	Oxidation (M)	17719	40S ribosomal protein S18 OS=Mus musculus OX=10090 GN=Rps18 PE=1 SV=3
102	179	P15105	258.11	52	18	18	55	Carbamidomethylation; Acetylation (Protein N-term); Oxidation (M)	42120	Glutamine synthetase OS=Mus musculus OX=10090 GN=Glul PE=1 SV=6
155	196	P23506	257.34	73	15	15	34	Carbamidomethylation; Oxidation (M)	24634	Protein-L-isoaspartate(D-aspartate) O-methyltransferase OS=Mus musculus OX=10090 GN=Pcmt1 PE=1 SV=3
85	376	P62983	256.95	54	12	12	67	Carbamidomethylation; Oxidation (M)	17951	Ubiquitin-40S ribosomal protein S27a OS=Mus musculus OX=10090 GN=Rps27a PE=1 SV=2
138	125	P58252	255.58	40	28	27	38	Carbamidomethylation; Oxidation (M)	95314	Elongation factor 2 OS=Mus musculus OX=10090 GN=Eef2 PE=1 SV=2
124	106	Q6NVF9	254.99	30	16	16	43	Carbamidomethylation; Oxidation (M)	59153	Cleavage and polyadenylation specificity factor subunit 6 OS=Mus musculus OX=10090 GN=Cpsf6 PE=1 SV=1
153	99	P20029	254.07	38	22	20	34		72422	Endoplasmic reticulum chaperone BiP OS=Mus musculus OX=10090 GN=Hspa5 PE=1 SV=3
115	97	Q9CYI4	253.41	44	18	10	47	Carbamidomethylation; Oxidation (M)	43934	Putative RNA-binding protein Luc7-like 1 OS=Mus musculus OX=10090 GN=Luc7l PE=1 SV=2
114	164	O55131	253.15	40	16	15	47	Carbamidomethylation; Oxidation (M)	50550	Septin-7 OS=Mus musculus OX=10090 GN=Septin7 PE=1 SV=1
65	245	Q6IFZ6	252.65	19	27	5	83	Oxidation (M)	61359	Keratin type II cytoskeletal 1b OS=Mus musculus OX=10090 GN=Krt77 PE=1 SV=1
143	188	Q8BG05	252.26	46	18	15	37	Carbamidomethylation; Acetylation (Protein N-term); Oxidation (M)	39652	Heterogeneous nuclear ribonucleoprotein A3 OS=Mus musculus OX=10090 GN=Hnrnpa3 PE=1 SV=1
113	177	P84091	251.93	48	20	20	48	Carbamidomethylation; Acetylation (Protein N-term); Oxidation (M)	49655	AP-2 complex subunit mu OS=Mus musculus OX=10090 GN=Ap2m1 PE=1 SV=1
144	102	P46096	250.01	44	18	15	37	Carbamidomethylation; Oxidation (M)	47418	Synaptotagmin-1 OS=Mus musculus OX=10090 GN=Syt1 PE=1 SV=1
128	150	P10126	249.85	48	17	9	42	Carbamidomethylation; Oxidation (M)	50114	Elongation factor 1-alpha 1 OS=Mus musculus OX=10090 GN=Eef1a1 PE=1 SV=3
59	300	P01837	248.71	89	16	16	85	Carbamidomethylation; Oxidation (M)	11934	Immunoglobulin kappa constant OS=Mus musculus OX=10090 GN=Igkc PE=1 SV=2
145	131	Q2PFD7	247.23	19	21	21	36	Carbamidomethylation	114722	PH and SEC7 domain-containing protein 3 OS=Mus musculus OX=10090 GN=Psd3 PE=1 SV=2
55	283	P04104	246.51	8	18	2	90		65606	Keratin type II cytoskeletal 1 OS=Mus musculus OX=10090 GN=Krt1 PE=1 SV=4
78	175	Q9Z2K1	245.6	23	19	6	75	Oxidation (M)	51606	Keratin type I cytoskeletal 16 OS=Mus musculus OX=10090 GN=Krt16 PE=1 SV=3
79	112	Q8BGZ7	245.25	23	25	1	75	Carbamidomethylation; Oxidation (M)	59741	Keratin type II cytoskeletal 75 OS=Mus musculus OX=10090 GN=Krt75 PE=1 SV=1
70	199	P62301	245.03	57	21	20	79		17222	40S ribosomal protein S13 OS=Mus musculus OX=10090 GN=Rps13 PE=1 SV=2
150	79	Q8VEK3	244.94	31	23	23	35	Carbamidomethylation; Oxidation (M)	87918	Heterogeneous nuclear ribonucleoprotein U OS=Mus musculus OX=10090 GN=Hnrnpu PE=1 SV=1
76	166	P01868	244.46	51	17	16	76	Carbamidomethylation; Oxidation (M)	35705	Ig gamma-1 chain C region secreted form OS=Mus musculus OX=10090 GN=Ighg1 PE=1 SV=1
76	167	P01869	244.46	42	17	16	76	Carbamidomethylation; Oxidation (M)	43387	Ig gamma-1 chain C region membrane-bound form OS=Mus musculus OX=10090 GN=Ighg1 PE=1 SV=2
130	413	Q8R081	243.61	44	18	18	41	Carbamidomethylation; Oxidation (M)	63964	Heterogeneous nuclear ribonucleoprotein L OS=Mus musculus OX=10090 GN=Hnrnpl PE=1 SV=2
160	119	P52480	243.55	51	22	22	32	Carbamidomethylation; Oxidation (M)	57845	Pyruvate kinase PKM OS=Mus musculus OX=10090 GN=Pkm PE=1 SV=4
133	1026	Q61879	242.81	21	37	28	39	Carbamidomethylation	228994	Myosin-10 OS=Mus musculus OX=10090 GN=Myh10 PE=1 SV=2
136	82	Q3UEB3	242.52	44	19	19	39	Carbamidomethylation; Oxidation (M)	60249	Poly(U)-binding-splicing factor PUF60 OS=Mus musculus OX=10090 GN=Puf60 PE=1 SV=2
135	109	P28652	241.88	42	17	9	39	Carbamidomethylation; Oxidation (M)	60461	Calcium/calmodulin-dependent protein kinase type II subunit beta OS=Mus musculus OX=10090 GN=Camk2b PE=1 SV=2
38	420	P61514	241.41	52	10	10	116	Carbamidomethylation; Oxidation (M)	10275	60S ribosomal protein L37a OS=Mus musculus OX=10090 GN=Rpl37a PE=1 SV=2
163	114	Q9QZF2	241.14	44	18	18	31	Carbamidomethylation; Oxidation (M)	61360	Glypican-1 OS=Mus musculus OX=10090 GN=Gpc1 PE=1 SV=1
159	344	Q60902	238.91	40	27	27	32	Carbamidomethylation; Acetylation (Protein N-term)	99309	Epidermal growth factor receptor substrate 15-like 1 OS=Mus musculus OX=10090 GN=Eps15l1 PE=1 SV=3
126	158	P97427	237.71	45	21	15	42	Carbamidomethylation; Oxidation (M)	62168	Dihydropyrimidinase-related protein 1 OS=Mus musculus OX=10090 GN=Crmp1 PE=1 SV=1
120	200	P14106	237.06	45	11	10	45	Carbamidomethylation; Oxidation (M)	26717	Complement C1q subcomponent subunit B OS=Mus musculus OX=10090 GN=C1qb PE=1 SV=2
83	216	Q8VED5	235.9	20	26	3	70		57552	Keratin type II cytoskeletal 79 OS=Mus musculus OX=10090 GN=Krt79 PE=1 SV=2
176	49	P63318	235.65	42	21	19	29	Carbamidomethylation	78358	Protein kinase C gamma type OS=Mus musculus OX=10090 GN=Prkcg PE=1 SV=1
141	261	P17156	234.7	26	14	6	38		69642	Heat shock-related 70 kDa protein 2 OS=Mus musculus OX=10090 GN=Hspa2 PE=1 SV=2
125	264	P97351	234.28	60	19	19	43	Carbamidomethylation; Oxidation (M)	29885	40S ribosomal protein S3a OS=Mus musculus OX=10090 GN=Rps3a PE=1 SV=3
167	101	Q61361	233.43	29	22	22	30	Carbamidomethylation	95815	Brevican core protein OS=Mus musculus OX=10090 GN=Bcan PE=1 SV=2
215	222	O08810	233.24	24	19	18	22	Carbamidomethylation	109361	116 kDa U5 small nuclear ribonucleoprotein component OS=Mus musculus OX=10090 GN=Eftud2 PE=1 SV=1
132	394	Q9D937	233.11	48	11	11	40	Oxidation (M)	14099	Uncharacterized protein C11orf98 homolog OS=Mus musculus OX=10090 PE=1 SV=1
185	154	P63101	232.77	58	15	11	27	Carbamidomethylation; Acetylation (Protein N-term); Oxidation (M)	27771	14-3-3 protein zeta/delta OS=Mus musculus OX=10090 GN=Ywhaz PE=1 SV=1
224	90	P07724	230.87	33	17	13	21	Carbamidomethylation	68693	Albumin OS=Mus musculus OX=10090 GN=Alb PE=1 SV=3
201	136	Q9QYC0	230.05	37	19	17	24	Carbamidomethylation	80647	Alpha-adducin OS=Mus musculus OX=10090 GN=Add1 PE=1 SV=2
96	124	Q3UV17	228.62	17	26	1	57	Carbamidomethylation; Oxidation (M)	62845	Keratin type II cytoskeletal 2 oral OS=Mus musculus OX=10090 GN=Krt76 PE=1 SV=1
157	263	P63038	228.19	44	19	18	33	Carbamidomethylation; Oxidation (M)	60956	60 kDa heat shock protein mitochondrial OS=Mus musculus OX=10090 GN=Hspd1 PE=1 SV=1
209	260	Q921M3	228.06	21	20	20	23	Carbamidomethylation	135550	Splicing factor 3B subunit 3 OS=Mus musculus OX=10090 GN=Sf3b3 PE=1 SV=1
202	149	O35737	227.65	35	11	4	24	Carbamidomethylation; Acetylation (Protein N-term); Oxidation (M)	49199	Heterogeneous nuclear ribonucleoprotein H OS=Mus musculus OX=10090 GN=Hnrnph1 PE=1 SV=3
147	214	P12970	227.59	54	18	18	36	Carbamidomethylation	29977	60S ribosomal protein L7a OS=Mus musculus OX=10090 GN=Rpl7a PE=1 SV=2
182	113	P07901	227.53	27	18	10	27	Carbamidomethylation; Oxidation (M)	84788	Heat shock protein HSP 90-alpha OS=Mus musculus OX=10090 GN=Hsp90aa1 PE=1 SV=4
61	427	P07146	226.58	40	17	5	84	Carbamidomethylation; Oxidation (M)	26204	Anionic trypsin-2 OS=Mus musculus OX=10090 GN=Prss2 PE=1 SV=1
184	229	P0DI97	226.32	38	14	1	27	Oxidation (M)	50224	Neurexin-1-beta OS=Mus musculus OX=10090 GN=Nrxn1 PE=1 SV=1
162	105	Q8K2B3	225.92	44	22	22	31	Carbamidomethylation	72585	Succinate dehydrogenase [ubiquinone] flavoprotein subunit mitochondrial OS=Mus musculus OX=10090 GN=Sdha PE=1 SV=1
179	138	P18872	223.63	47	14	12	28	Carbamidomethylation; Oxidation (M)	40085	Guanine nucleotide-binding protein G(o) subunit alpha OS=Mus musculus OX=10090 GN=Gnao1 PE=1 SV=3
122	243	P62082	223.52	61	12	12	44	Oxidation (M)	22127	40S ribosomal protein S7 OS=Mus musculus OX=10090 GN=Rps7 PE=2 SV=1
218	310	P18760	223.39	69	11	11	22	Carbamidomethylation; Acetylation (Protein N-term)	18560	Cofilin-1 OS=Mus musculus OX=10090 GN=Cfl1 PE=1 SV=3
152	134	Q9Z2Q6	223.03	40	15	14	35	Carbamidomethylation; Oxidation (M)	42748	Septin-5 OS=Mus musculus OX=10090 GN=Septin5 PE=1 SV=2
146	122	Q62188	222.76	52	20	15	36	Carbamidomethylation; Oxidation (M)	61936	Dihydropyrimidinase-related protein 3 OS=Mus musculus OX=10090 GN=Dpysl3 PE=1 SV=1
178	201	O70133	222.56	20	25	25	28	Carbamidomethylation; Oxidation (M)	149474	ATP-dependent RNA helicase A OS=Mus musculus OX=10090 GN=Dhx9 PE=1 SV=2
261	226	P02088	222.18	60	9	9	19	Carbamidomethylation; Oxidation (M)	15840	Hemoglobin subunit beta-1 OS=Mus musculus OX=10090 GN=Hbb-b1 PE=1 SV=2
101	236	P62751	221.86	51	15	15	56	Oxidation (M)	17695	60S ribosomal protein L23a OS=Mus musculus OX=10090 GN=Rpl23a PE=1 SV=1
192	148	Q9Z2H5	221.75	21	17	13	25	Carbamidomethylation; Oxidation (M)	98315	Band 4.1-like protein 1 OS=Mus musculus OX=10090 GN=Epb41l1 PE=1 SV=2
308	272	P17751	221.62	61	12	12	16	Carbamidomethylation	26713	Triosephosphate isomerase OS=Mus musculus OX=10090 GN=Tpi1 PE=1 SV=5
204	277	P70333	221.05	32	10	4	24	Carbamidomethylation; Oxidation (M)	49280	Heterogeneous nuclear ribonucleoprotein H2 OS=Mus musculus OX=10090 GN=Hnrnph2 PE=1 SV=1
177	397	Q9D945	221.04	50	14	14	29	Carbamidomethylation; Oxidation (M)	15391	Protein LLP homolog OS=Mus musculus OX=10090 GN=Llph PE=1 SV=1
171	247	P62631	220.96	37	12	4	30	Carbamidomethylation; Oxidation (M)	50454	Elongation factor 1-alpha 2 OS=Mus musculus OX=10090 GN=Eef1a2 PE=1 SV=1
223	52	Q62167	220.79	30	17	15	21	Carbamidomethylation; Oxidation (M)	73102	ATP-dependent RNA helicase DDX3X OS=Mus musculus OX=10090 GN=Ddx3x PE=1 SV=3
168	326	P62911	220.52	54	12	12	30	Carbamidomethylation; Oxidation (M)	15860	60S ribosomal protein L32 OS=Mus musculus OX=10090 GN=Rpl32 PE=1 SV=2
140	171	P61979	219.52	40	16	16	38	Carbamidomethylation; Oxidation (M)	50976	Heterogeneous nuclear ribonucleoprotein K OS=Mus musculus OX=10090 GN=Hnrnpk PE=1 SV=1
195	289	Q9DB20	218.93	65	11	11	25	Carbamidomethylation; Acetylation (Protein N-term); Oxidation (M)	23364	ATP synthase subunit O mitochondrial OS=Mus musculus OX=10090 GN=Atp5po PE=1 SV=1
180	250	P29341	218.21	30	19	19	27	Carbamidomethylation	70671	Polyadenylate-binding protein 1 OS=Mus musculus OX=10090 GN=Pabpc1 PE=1 SV=2
170	107	P48962	218.11	54	16	9	30	Carbamidomethylation; Acetylation (Protein N-term); Oxidation (M)	32904	ADP/ATP translocase 1 OS=Mus musculus OX=10090 GN=Slc25a4 PE=1 SV=4
149	100	Q8C8R3	217.71	10	29	24	35	Carbamidomethylation	426265	Ankyrin-2 OS=Mus musculus OX=10090 GN=Ank2 PE=1 SV=2
151	139	P03987	217.56	43	15	12	35	Carbamidomethylation	43929	Ig gamma-3 chain C region OS=Mus musculus OX=10090 PE=1 SV=2
156	81	Q9JHU4	217.37	8	31	31	33	Carbamidomethylation	532050	Cytoplasmic dynein 1 heavy chain 1 OS=Mus musculus OX=10090 GN=Dync1h1 PE=1 SV=2
118	189	Q9CZX8	217.11	58	13	13	46		16085	40S ribosomal protein S19 OS=Mus musculus OX=10090 GN=Rps19 PE=1 SV=3
210	447	O08583	217.07	40	11	6	23	Acetylation (Protein N-term)	26940	THO complex subunit 4 OS=Mus musculus OX=10090 GN=Alyref PE=1 SV=3
194	95	Q61656	216.64	37	20	11	25	Carbamidomethylation; Oxidation (M)	69290	Probable ATP-dependent RNA helicase DDX5 OS=Mus musculus OX=10090 GN=Ddx5 PE=1 SV=2
189	127	P62259	215.5	60	16	14	26	Carbamidomethylation; Acetylation (Protein N-term); Oxidation (M)	29174	14-3-3 protein epsilon OS=Mus musculus OX=10090 GN=Ywhae PE=1 SV=1
191	137	P61982	215.42	48	11	6	26	Oxidation (M)	28303	14-3-3 protein gamma OS=Mus musculus OX=10090 GN=Ywhag PE=1 SV=2
139	299	Q9CPR4	214.79	47	11	11	38	Carbamidomethylation; Oxidation (M)	21423	60S ribosomal protein L17 OS=Mus musculus OX=10090 GN=Rpl17 PE=1 SV=3
190	151	Q61696	214.24	27	14	5	26		70079	Heat shock 70 kDa protein 1A OS=Mus musculus OX=10090 GN=Hspa1a PE=1 SV=2
190	152	P17879	214.24	26	14	5	26		70176	Heat shock 70 kDa protein 1B OS=Mus musculus OX=10090 GN=Hspa1b PE=1 SV=3
355	354	O35295	214.15	48	9	9	14	Carbamidomethylation	33901	Transcriptional activator protein Pur-beta OS=Mus musculus OX=10090 GN=Purb PE=1 SV=3
235	195	P47911	213.59	37	14	14	21		33510	60S ribosomal protein L6 OS=Mus musculus OX=10090 GN=Rpl6 PE=1 SV=3
166	133	Q8C1B7	213.35	45	17	8	30	Carbamidomethylation; Acetylation (Protein N-term)	49695	Septin-11 OS=Mus musculus OX=10090 GN=Septin11 PE=1 SV=4
238	121	B9EKR1	212.3	7	16	16	20	Carbamidomethylation	254403	Receptor-type tyrosine-protein phosphatase zeta OS=Mus musculus OX=10090 GN=Ptprz1 PE=1 SV=1
165	558	P56959	212.19	18	10	10	30	Carbamidomethylation; Oxidation (M)	52673	RNA-binding protein FUS OS=Mus musculus OX=10090 GN=Fus PE=1 SV=1
252	395	Q7TQF7	211.36	24	13	12	19	Carbamidomethylation	75013	Amphiphysin OS=Mus musculus OX=10090 GN=Amph PE=1 SV=1
240	126	Q501J6	210.62	28	17	8	20	Carbamidomethylation; Oxidation (M)	72400	Probable ATP-dependent RNA helicase DDX17 OS=Mus musculus OX=10090 GN=Ddx17 PE=1 SV=1
173	94	O88935	210.24	34	16	14	29	Oxidation (M)	74097	Synapsin-1 OS=Mus musculus OX=10090 GN=Syn1 PE=1 SV=2
161	129	P98086	209.93	42	11	11	32	Carbamidomethylation; Oxidation (M)	25974	Complement C1q subcomponent subunit A OS=Mus musculus OX=10090 GN=C1qa PE=1 SV=2
60	318	Q6ZWV7	209.9	51	17	16	85		14553	60S ribosomal protein L35 OS=Mus musculus OX=10090 GN=Rpl35 PE=1 SV=1
241	206	Q9R0K7	209.32	18	16	10	20	Carbamidomethylation	132587	Plasma membrane calcium-transporting ATPase 2 OS=Mus musculus OX=10090 GN=Atp2b2 PE=1 SV=2
250	182	Q8VH51	208.94	31	13	13	19	Carbamidomethylation; Acetylation (Protein N-term)	59407	RNA-binding protein 39 OS=Mus musculus OX=10090 GN=Rbm39 PE=1 SV=2
183	1302	P07356	208.9	50	16	16	27	Carbamidomethylation; Acetylation (Protein N-term)	38676	Annexin A2 OS=Mus musculus OX=10090 GN=Anxa2 PE=1 SV=2
284	147	Q9Z315	208.33	19	12	12	17	Carbamidomethylation	90885	U4/U6.U5 tri-snRNP-associated protein 1 OS=Mus musculus OX=10090 GN=Sart1 PE=1 SV=1
208	181	Q8VIJ6	208.1	28	16	15	23	Carbamidomethylation	75442	Splicing factor proline- and glutamine-rich OS=Mus musculus OX=10090 GN=Sfpq PE=1 SV=1
231	400	Q9D051	207.95	40	11	11	21	Carbamidomethylation; Oxidation (M)	38937	Pyruvate dehydrogenase E1 component subunit beta mitochondrial OS=Mus musculus OX=10090 GN=Pdhb PE=1 SV=1
225	255	Q8BMF4	207.4	28	14	14	21	Carbamidomethylation	67942	Dihydrolipoyllysine-residue acetyltransferase component of pyruvate dehydrogenase complex mitochondrial OS=Mus musculus OX=10090 GN=Dlat PE=1 SV=2
265	712	P09405	207.23	25	16	16	18		76723	Nucleolin OS=Mus musculus OX=10090 GN=Ncl PE=1 SV=2
230	314	P68254	206.76	55	15	10	21	Carbamidomethylation; Oxidation (M)	27778	14-3-3 protein theta OS=Mus musculus OX=10090 GN=Ywhaq PE=1 SV=1
234	287	P62242	206.14	58	11	11	21	Carbamidomethylation	24205	40S ribosomal protein S8 OS=Mus musculus OX=10090 GN=Rps8 PE=1 SV=2
186	203	P58468	205.99	63	12	12	27	Oxidation (M)	24814	Ribosome biogenesis protein SLX9 homolog OS=Mus musculus OX=10090 GN=Slx9 PE=1 SV=1
148	217	P26369	205.74	40	10	10	36	Carbamidomethylation; Oxidation (M)	53517	Splicing factor U2AF 65 kDa subunit OS=Mus musculus OX=10090 GN=U2af2 PE=1 SV=3
213	387	P62267	205.61	49	7	7	23	Carbamidomethylation	15808	40S ribosomal protein S23 OS=Mus musculus OX=10090 GN=Rps23 PE=1 SV=3
154	434	P62900	205.21	55	12	12	34	Oxidation (M)	14463	60S ribosomal protein L31 OS=Mus musculus OX=10090 GN=Rpl31 PE=1 SV=1
221	256	Q8CAQ8	204.76	29	17	17	21		83900	MICOS complex subunit Mic60 OS=Mus musculus OX=10090 GN=Immt PE=1 SV=1
116	696	P62849	204.6	36	8	8	47	Acetylation (Protein N-term); Oxidation (M)	15423	40S ribosomal protein S24 OS=Mus musculus OX=10090 GN=Rps24 PE=1 SV=1
197	204	Q6PHZ2	204.06	26	12	6	25	Carbamidomethylation; Oxidation (M)	56369	Calcium/calmodulin-dependent protein kinase type II subunit delta OS=Mus musculus OX=10090 GN=Camk2d PE=1 SV=1
220	212	P10637	203.34	17	11	11	21	Carbamidomethylation	76243	Microtubule-associated protein tau OS=Mus musculus OX=10090 GN=Mapt PE=1 SV=3
228	313	P42669	202.8	38	8	8	21	Carbamidomethylation	34884	Transcriptional activator protein Pur-alpha OS=Mus musculus OX=10090 GN=Pura PE=1 SV=1
254	331	P24788	202.25	24	18	18	19	Carbamidomethylation	91514	Cyclin-dependent kinase 11B OS=Mus musculus OX=10090 GN=Cdk11b PE=1 SV=2
217	192	Q9QUP5	201.8	58	17	16	22	Carbamidomethylation	40478	Hyaluronan and proteoglycan link protein 1 OS=Mus musculus OX=10090 GN=Hapln1 PE=1 SV=1
354	162	Q9DB77	201.42	38	12	12	14	Carbamidomethylation	48235	Cytochrome b-c1 complex subunit 2 mitochondrial OS=Mus musculus OX=10090 GN=Uqcrc2 PE=1 SV=1
169	146	Q8K310	201.35	32	23	23	30	Carbamidomethylation	94630	Matrin-3 OS=Mus musculus OX=10090 GN=Matr3 PE=1 SV=1
216	135	Q923T9	200.86	21	10	3	22	Carbamidomethylation	59607	Calcium/calmodulin-dependent protein kinase type II subunit gamma OS=Mus musculus OX=10090 GN=Camk2g PE=1 SV=1
243	190	P39876	200.13	64	11	11	20	Carbamidomethylation; Oxidation (M)	24182	Metalloproteinase inhibitor 3 OS=Mus musculus OX=10090 GN=Timp3 PE=1 SV=1
278	279	Q9WUM5	200.03	33	8	8	18	Carbamidomethylation	36155	Succinate--CoA ligase [ADP/GDP-forming] subunit alpha mitochondrial OS=Mus musculus OX=10090 GN=Suclg1 PE=1 SV=4
129	268	P07744	199.88	12	16	1	41	Carbamidomethylation	56283	Keratin type II cytoskeletal 4 OS=Mus musculus OX=10090 GN=Krt4 PE=1 SV=2
322	213	Q9R1T4	199.4	27	13	5	15	Carbamidomethylation	49620	Septin-6 OS=Mus musculus OX=10090 GN=Septin6 PE=1 SV=4
263	98	G5E829	199.14	16	14	4	18	Carbamidomethylation	134747	Plasma membrane calcium-transporting ATPase 1 OS=Mus musculus OX=10090 GN=Atp2b1 PE=1 SV=1
211	386	P68040	199.04	45	13	13	23	Carbamidomethylation	35077	Receptor of activated protein C kinase 1 OS=Mus musculus OX=10090 GN=Rack1 PE=1 SV=3
175	193	Q6PDM2	198.87	47	13	13	29	Carbamidomethylation	27745	Serine/arginine-rich splicing factor 1 OS=Mus musculus OX=10090 GN=Srsf1 PE=1 SV=3
206	187	P27659	198.82	35	14	14	24	Carbamidomethylation	46110	60S ribosomal protein L3 OS=Mus musculus OX=10090 GN=Rpl3 PE=1 SV=3
193	618	Q8BZ98	198.06	16	13	6	25	Carbamidomethylation; Oxidation (M)	97190	Dynamin-3 OS=Mus musculus OX=10090 GN=Dnm3 PE=1 SV=1
324	159	Q8K0U4	197.55	26	14	14	15	Acetylation (Protein N-term)	74871	Heat shock 70 kDa protein 12A OS=Mus musculus OX=10090 GN=Hspa12a PE=1 SV=1
288	128	Q9QYB8	197.47	23	14	12	17	Carbamidomethylation	80642	Beta-adducin OS=Mus musculus OX=10090 GN=Add2 PE=1 SV=4
222	178	Q64332	196.49	28	12	10	21	Oxidation (M)	63373	Synapsin-2 OS=Mus musculus OX=10090 GN=Syn2 PE=1 SV=2
266	727	Q8CAL5	196.4	20	10	10	18	Carbamidomethylation	63792	Glypican-5 OS=Mus musculus OX=10090 GN=Gpc5 PE=2 SV=1
306	230	Q04447	195.8	44	12	11	16	Carbamidomethylation	42713	Creatine kinase B-type OS=Mus musculus OX=10090 GN=Ckb PE=1 SV=1
260	197	Q91VR2	195.78	32	10	10	19	Carbamidomethylation	32886	ATP synthase subunit gamma mitochondrial OS=Mus musculus OX=10090 GN=Atp5f1c PE=1 SV=1
327	224	P43006	195.37	23	10	10	15	Carbamidomethylation; Oxidation (M)	62030	Excitatory amino acid transporter 2 OS=Mus musculus OX=10090 GN=Slc1a2 PE=1 SV=1
246	209	Q62059	195.06	6	15	15	19	Carbamidomethylation; Oxidation (M)	366788	Versican core protein OS=Mus musculus OX=10090 GN=Vcan PE=1 SV=2
174	130	P51881	195.06	50	15	8	29	Carbamidomethylation; Acetylation (Protein N-term); Oxidation (M)	32931	ADP/ATP translocase 2 OS=Mus musculus OX=10090 GN=Slc25a5 PE=1 SV=3
257	308	P61164	194.01	45	13	3	19	Carbamidomethylation	42614	Alpha-centractin OS=Mus musculus OX=10090 GN=Actr1a PE=1 SV=1
229	208	Q99KI0	193.93	26	16	16	21	Carbamidomethylation	85464	Aconitate hydratase mitochondrial OS=Mus musculus OX=10090 GN=Aco2 PE=1 SV=1
387	233	Q8C854	193.31	20	10	10	12	Carbamidomethylation	63295	Myelin expression factor 2 OS=Mus musculus OX=10090 GN=Myef2 PE=1 SV=1
112	342	Q6IME9	192.85	13	18	1	48		56750	Keratin type II cytoskeletal 72 OS=Mus musculus OX=10090 GN=Krt72 PE=3 SV=1
203	157	P25444	192.38	44	15	15	24	Carbamidomethylation	31231	40S ribosomal protein S2 OS=Mus musculus OX=10090 GN=Rps2 PE=1 SV=3
273	508	Q9D8N0	192.05	31	13	13	18	Carbamidomethylation; Acetylation (Protein N-term)	50061	Elongation factor 1-gamma OS=Mus musculus OX=10090 GN=Eef1g PE=1 SV=3
227	544	Q8R5C5	191.42	50	14	4	21	Carbamidomethylation	42281	Beta-centractin OS=Mus musculus OX=10090 GN=Actr1b PE=1 SV=1
384	478	P12025	191.38	36	6	6	13	Carbamidomethylation	15434	Midkine OS=Mus musculus OX=10090 GN=Mdk PE=1 SV=2
233	475	P14115	191.27	40	8	8	21	Carbamidomethylation	16605	60S ribosomal protein L27a OS=Mus musculus OX=10090 GN=Rpl27a PE=1 SV=5
164	242	P61255	190.36	47	13	13	31	Acetylation (Protein N-term); Oxidation (M)	17258	60S ribosomal protein L26 OS=Mus musculus OX=10090 GN=Rpl26 PE=1 SV=1
286	83	O55143	189.78	18	16	16	17	Carbamidomethylation; Oxidation (M)	114858	Sarcoplasmic/endoplasmic reticulum calcium ATPase 2 OS=Mus musculus OX=10090 GN=Atp2a2 PE=1 SV=2
199	239	P68510	189.22	50	13	8	25	Carbamidomethylation; Acetylation (Protein N-term); Oxidation (M)	28212	14-3-3 protein eta OS=Mus musculus OX=10090 GN=Ywhah PE=1 SV=2
205	91	Q9D8E6	189.08	41	16	16	24	Carbamidomethylation; Oxidation (M)	47154	60S ribosomal protein L4 OS=Mus musculus OX=10090 GN=Rpl4 PE=1 SV=3
413	418	P17183	188.94	24	7	3	11	Carbamidomethylation	47297	Gamma-enolase OS=Mus musculus OX=10090 GN=Eno2 PE=1 SV=2
54	766	P62862	188.27	34	10	10	91		6648	40S ribosomal protein S30 OS=Mus musculus OX=10090 GN=Fau PE=1 SV=1
321	495	G3XA57	188.16	38	15	15	15	Acetylation (Protein N-term)	58207	Rab11 family-interacting protein 2 OS=Mus musculus OX=10090 GN=Rab11fip2 PE=1 SV=1
272	1025	Q9Z0R4	188.01	13	16	14	18	Carbamidomethylation	194296	Intersectin-1 OS=Mus musculus OX=10090 GN=Itsn1 PE=1 SV=2
267	492	P84104	187.94	41	8	7	18	Carbamidomethylation	19330	Serine/arginine-rich splicing factor 3 OS=Mus musculus OX=10090 GN=Srsf3 PE=1 SV=1
326	378	P99029	187.73	56	9	9	15	Carbamidomethylation	21897	Peroxiredoxin-5 mitochondrial OS=Mus musculus OX=10090 GN=Prdx5 PE=1 SV=2
188	278	P01942	187.65	51	10	10	26	Oxidation (M)	15085	Hemoglobin subunit alpha OS=Mus musculus OX=10090 GN=Hba PE=1 SV=2
280	458	P11031	187.41	53	8	8	18	Oxidation (M)	14427	Activated RNA polymerase II transcriptional coactivator p15 OS=Mus musculus OX=10090 GN=Sub1 PE=1 SV=3
279	401	P06330	187.27	66	7	4	18	Carbamidomethylation	12934	Ig heavy chain V region AC38 205.12 OS=Mus musculus OX=10090 PE=1 SV=1
232	291	P62908	186.83	63	15	15	21	Carbamidomethylation	26674	40S ribosomal protein S3 OS=Mus musculus OX=10090 GN=Rps3 PE=1 SV=1
270	271	P80318	186.45	35	15	15	18	Carbamidomethylation; Acetylation (Protein N-term)	60630	T-complex protein 1 subunit gamma OS=Mus musculus OX=10090 GN=Cct3 PE=1 SV=1
281	368	P62889	186.18	59	8	8	18	Carbamidomethylation; Oxidation (M)	12784	60S ribosomal protein L30 OS=Mus musculus OX=10090 GN=Rpl30 PE=1 SV=2
237	402	Q923D5	186.14	17	11	11	21	Oxidation (M)	69875	WW domain-binding protein 11 OS=Mus musculus OX=10090 GN=Wbp11 PE=1 SV=2
331	867	Q8QZT1	185.91	36	10	10	15	Carbamidomethylation	44816	Acetyl-CoA acetyltransferase mitochondrial OS=Mus musculus OX=10090 GN=Acat1 PE=1 SV=1
258	241	Q9R087	185.89	28	12	10	19	Carbamidomethylation; Oxidation (M)	63057	Glypican-6 OS=Mus musculus OX=10090 GN=Gpc6 PE=1 SV=1
158	422	Q9DCV7	184.73	12	14	2	32		50709	Keratin type II cytoskeletal 7 OS=Mus musculus OX=10090 GN=Krt7 PE=1 SV=1
269	117	Q8BXR9	184.62	22	16	16	18	Carbamidomethylation	108920	Oxysterol-binding protein-related protein 6 OS=Mus musculus OX=10090 GN=Osbpl6 PE=1 SV=1
305	165	Q62376	184.15	27	14	14	16	Carbamidomethylation	51992	U1 small nuclear ribonucleoprotein 70 kDa OS=Mus musculus OX=10090 GN=Snrnp70 PE=1 SV=2
236	163	Q8BFR5	183.67	44	17	17	21	Carbamidomethylation	49508	Elongation factor Tu mitochondrial OS=Mus musculus OX=10090 GN=Tufm PE=1 SV=1
310	689	Q7TPR4	183.6	19	14	4	16	Carbamidomethylation	103068	Alpha-actinin-1 OS=Mus musculus OX=10090 GN=Actn1 PE=1 SV=1
200	297	P62830	183.52	44	6	6	25	Carbamidomethylation; Oxidation (M)	14865	60S ribosomal protein L23 OS=Mus musculus OX=10090 GN=Rpl23 PE=1 SV=1
198	240	P62281	183.21	58	13	13	25	Carbamidomethylation	18431	40S ribosomal protein S11 OS=Mus musculus OX=10090 GN=Rps11 PE=1 SV=3
292	396	Q8K194	182.83	37	8	8	17	Oxidation (M)	18885	U4/U6.U5 small nuclear ribonucleoprotein 27 kDa protein OS=Mus musculus OX=10090 GN=Snrnp27 PE=1 SV=1
348	244	Q99KJ8	182.62	40	12	12	14		44117	Dynactin subunit 2 OS=Mus musculus OX=10090 GN=Dctn2 PE=1 SV=3
207	516	P63089	182.51	35	6	6	24	Carbamidomethylation	18869	Pleiotrophin OS=Mus musculus OX=10090 GN=Ptn PE=1 SV=1
344	223	P05064	182.15	37	11	10	14	Carbamidomethylation; Oxidation (M)	39356	Fructose-bisphosphate aldolase A OS=Mus musculus OX=10090 GN=Aldoa PE=1 SV=2
172	854	Q80X80	182.08	10	6	6	29		76329	Phospholipid transfer protein C2CD2L OS=Mus musculus OX=10090 GN=C2cd2l PE=1 SV=3
290	160	Q3UHL1	181.83	38	14	14	17	Carbamidomethylation	54819	CaM kinase-like vesicle-associated protein OS=Mus musculus OX=10090 GN=Camkv PE=1 SV=2
277	232	P62996	181.55	45	11	8	18	Carbamidomethylation; Acetylation (Protein N-term)	33666	Transformer-2 protein homolog beta OS=Mus musculus OX=10090 GN=Tra2b PE=1 SV=1
304	502	O88569	181.3	36	11	9	16	Carbamidomethylation	37403	Heterogeneous nuclear ribonucleoproteins A2/B1 OS=Mus musculus OX=10090 GN=Hnrnpa2b1 PE=1 SV=2
301	333	Q9Z0G0	181.3	47	12	12	17	Carbamidomethylation	36129	PDZ domain-containing protein GIPC1 OS=Mus musculus OX=10090 GN=Gipc1 PE=1 SV=1
357	487	P35980	181.22	41	8	8	14		21645	60S ribosomal protein L18 OS=Mus musculus OX=10090 GN=Rpl18 PE=1 SV=3
311	715	P97350	181.05	27	14	14	16	Carbamidomethylation; Oxidation (M)	80896	Plakophilin-1 OS=Mus musculus OX=10090 GN=Pkp1 PE=1 SV=1
268	574	Q03141	181.04	13	10	7	18	Carbamidomethylation; Oxidation (M)	84390	MAP/microtubule affinity-regulating kinase 3 OS=Mus musculus OX=10090 GN=Mark3 PE=1 SV=2
289	686	P57780	180.64	20	15	5	17	Carbamidomethylation	104977	Alpha-actinin-4 OS=Mus musculus OX=10090 GN=Actn4 PE=1 SV=1
242	380	P62874	180.6	43	10	5	20	Carbamidomethylation; Acetylation (Protein N-term); Oxidation (M)	37377	Guanine nucleotide-binding protein G(I)/G(S)/G(T) subunit beta-1 OS=Mus musculus OX=10090 GN=Gnb1 PE=1 SV=3
264	180	P28660	180.5	17	16	16	18	Carbamidomethylation	128784	Nck-associated protein 1 OS=Mus musculus OX=10090 GN=Nckap1 PE=1 SV=2
440	562	Q9R1B9	180.32	5	6	5	10	Carbamidomethylation	168782	Slit homolog 2 protein OS=Mus musculus OX=10090 GN=Slit2 PE=2 SV=2
249	608	P50516	180.19	33	16	16	19	Carbamidomethylation	68326	V-type proton ATPase catalytic subunit A OS=Mus musculus OX=10090 GN=Atp6v1a PE=1 SV=2
293	699	Q64519	180.17	12	8	8	17		46002	Syndecan-3 OS=Mus musculus OX=10090 GN=Sdc3 PE=1 SV=2
212	338	P35700	180.05	54	13	13	23	Carbamidomethylation	22176	Peroxiredoxin-1 OS=Mus musculus OX=10090 GN=Prdx1 PE=1 SV=1
343	108	Q9JLM8	179.68	19	12	12	14	Carbamidomethylation	84153	Serine/threonine-protein kinase DCLK1 OS=Mus musculus OX=10090 GN=Dclk1 PE=1 SV=1
248	235	Q2M3X8	179.57	20	11	11	19		66286	Phosphatase and actin regulator 1 OS=Mus musculus OX=10090 GN=Phactr1 PE=1 SV=1
407	698	P84089	179.15	49	6	6	12	Carbamidomethylation; Acetylation (Protein N-term); Oxidation (M)	12259	Enhancer of rudimentary homolog OS=Mus musculus OX=10090 GN=Erh PE=1 SV=1
370	840	Q9JJW6	178.92	31	6	1	13	Acetylation (Protein N-term)	23730	Aly/REF export factor 2 OS=Mus musculus OX=10090 GN=Alyref2 PE=1 SV=1
299	505	P17742	178.88	67	10	10	17	Carbamidomethylation; Acetylation (Protein N-term); Oxidation (M)	17971	Peptidyl-prolyl cis-trans isomerase A OS=Mus musculus OX=10090 GN=Ppia PE=1 SV=2
196	303	Q02105	178.8	31	7	7	25	Carbamidomethylation	25992	Complement C1q subcomponent subunit C OS=Mus musculus OX=10090 GN=C1qc PE=1 SV=2
295	588	P01801	178.78	62	7	3	17	Carbamidomethylation; Oxidation (M)	12810	Ig heavy chain V-III region J606 OS=Mus musculus OX=10090 PE=1 SV=1
396	509	P24369	178.63	41	9	9	12		23713	Peptidyl-prolyl cis-trans isomerase B OS=Mus musculus OX=10090 GN=Ppib PE=1 SV=2
332	257	P51410	178.03	49	7	7	15	Carbamidomethylation	21881	60S ribosomal protein L9 OS=Mus musculus OX=10090 GN=Rpl9 PE=1 SV=2
402	370	P19157	177.98	46	8	8	12		23609	Glutathione S-transferase P 1 OS=Mus musculus OX=10090 GN=Gstp1 PE=1 SV=2
283	371	Q6P4T2	177.95	11	17	17	17	Carbamidomethylation	244544	U5 small nuclear ribonucleoprotein 200 kDa helicase OS=Mus musculus OX=10090 GN=Snrnp200 PE=1 SV=1
424	599	Q7TQD2	177.56	40	7	7	11		23575	Tubulin polymerization-promoting protein OS=Mus musculus OX=10090 GN=Tppp PE=1 SV=1
303	514	P15864	176.87	27	8	2	17	Acetylation (Protein N-term)	21267	Histone H1.2 OS=Mus musculus OX=10090 GN=H1-2 PE=1 SV=2
458	234	P80317	176.18	25	10	10	10		58004	T-complex protein 1 subunit zeta OS=Mus musculus OX=10090 GN=Cct6a PE=1 SV=3
441	1462	O54724	176.15	25	7	7	10		43954	Caveolae-associated protein 1 OS=Mus musculus OX=10090 GN=Cavin1 PE=1 SV=1
361	2309	Q91V92	175.96	14	12	12	13	Carbamidomethylation	119728	ATP-citrate synthase OS=Mus musculus OX=10090 GN=Acly PE=1 SV=1
372	528	Q69ZB3	175.72	30	9	9	13	Carbamidomethylation	44303	Testis-specific Y-encoded-like protein 5 OS=Mus musculus OX=10090 GN=Tspyl5 PE=2 SV=2
455	561	Q9D8B3	175.57	31	7	7	10		24936	Charged multivesicular body protein 4b OS=Mus musculus OX=10090 GN=Chmp4b PE=1 SV=2
398	143	Q04750	175.26	21	12	12	12	Carbamidomethylation; Acetylation (Protein N-term)	90876	DNA topoisomerase 1 OS=Mus musculus OX=10090 GN=Top1 PE=1 SV=2
297	141	Q8BH59	175.23	35	15	15	17		74570	Calcium-binding mitochondrial carrier protein Aralar1 OS=Mus musculus OX=10090 GN=Slc25a12 PE=1 SV=1
244	210	Q9CQV8	175.19	46	11	4	20	Oxidation (M)	28086	14-3-3 protein beta/alpha OS=Mus musculus OX=10090 GN=Ywhab PE=1 SV=3
366	358	Q9D883	174.56	48	10	10	13	Carbamidomethylation; Acetylation (Protein N-term); Oxidation (M)	27815	Splicing factor U2AF 35 kDa subunit OS=Mus musculus OX=10090 GN=U2af1 PE=1 SV=4
89	639	P62274	173.75	48	8	8	64	Carbamidomethylation; Acetylation (Protein N-term); Oxidation (M)	6677	40S ribosomal protein S29 OS=Mus musculus OX=10090 GN=Rps29 PE=1 SV=2
276	741	Q02248	173.69	18	13	6	18	Carbamidomethylation; Oxidation (M)	85471	Catenin beta-1 OS=Mus musculus OX=10090 GN=Ctnnb1 PE=1 SV=1
349	609	O70161	173.41	21	11	11	14	Carbamidomethylation	72408	Phosphatidylinositol 4-phosphate 5-kinase type-1 gamma OS=Mus musculus OX=10090 GN=Pip5k1c PE=1 SV=2
214	169	Q9D0E1	173.36	29	18	18	22	Carbamidomethylation; Acetylation (Protein N-term)	77649	Heterogeneous nuclear ribonucleoprotein M OS=Mus musculus OX=10090 GN=Hnrnpm PE=1 SV=3
287	194	Q5SQX6	173.35	14	15	15	17		145659	Cytoplasmic FMR1-interacting protein 2 OS=Mus musculus OX=10090 GN=Cyfip2 PE=1 SV=2
426	497	P47754	173.32	48	9	9	11	Carbamidomethylation; Acetylation (Protein N-term)	32967	F-actin-capping protein subunit alpha-2 OS=Mus musculus OX=10090 GN=Capza2 PE=1 SV=3
307	408	Q01853	173.21	24	13	13	16	Carbamidomethylation; Acetylation (Protein N-term); Oxidation (M)	89322	Transitional endoplasmic reticulum ATPase OS=Mus musculus OX=10090 GN=Vcp PE=1 SV=4
345	142	P48193	172.95	20	12	10	14	Carbamidomethylation	95911	Protein 4.1 OS=Mus musculus OX=10090 GN=Epb41 PE=1 SV=2
411	379	Q61545	172.29	13	6	6	11	Carbamidomethylation	68462	RNA-binding protein EWS OS=Mus musculus OX=10090 GN=Ewsr1 PE=1 SV=2
328	901	P62814	172.24	35	13	13	15	Carbamidomethylation	56551	V-type proton ATPase subunit B brain isoform OS=Mus musculus OX=10090 GN=Atp6v1b2 PE=1 SV=1
296	374	Q6IRU5	171.75	31	9	8	17	Carbamidomethylation	25172	Clathrin light chain B OS=Mus musculus OX=10090 GN=Cltb PE=1 SV=1
358	737	P43277	171.27	23	7	1	14	Acetylation (Protein N-term)	22100	Histone H1.3 OS=Mus musculus OX=10090 GN=H1-3 PE=1 SV=2
380	398	P67984	171.25	53	6	6	13	Carbamidomethylation; Oxidation (M)	14759	60S ribosomal protein L22 OS=Mus musculus OX=10090 GN=Rpl22 PE=1 SV=2
362	414	O35286	171.09	16	11	11	13	Carbamidomethylation	91007	Pre-mRNA-splicing factor ATP-dependent RNA helicase DHX15 OS=Mus musculus OX=10090 GN=Dhx15 PE=1 SV=2
330	219	Q99LF4	171	29	13	13	15	Carbamidomethylation	55249	RNA-splicing ligase RtcB homolog OS=Mus musculus OX=10090 GN=Rtcb PE=1 SV=1
470	363	Q8CBW3	170.76	21	9	5	10	Carbamidomethylation; Acetylation (Protein N-term)	52288	Abl interactor 1 OS=Mus musculus OX=10090 GN=Abi1 PE=1 SV=3
226	381	P41105	170.17	46	9	9	21	Carbamidomethylation; Acetylation (Protein N-term); Oxidation (M)	15733	60S ribosomal protein L28 OS=Mus musculus OX=10090 GN=Rpl28 PE=1 SV=2
389	228	Q6Q477	170.03	12	10	3	12	Carbamidomethylation	133068	Plasma membrane calcium-transporting ATPase 4 OS=Mus musculus OX=10090 GN=Atp2b4 PE=1 SV=1
275	543	P62317	169.93	56	7	7	18	Carbamidomethylation; Oxidation (M)	13527	Small nuclear ribonucleoprotein Sm D2 OS=Mus musculus OX=10090 GN=Snrpd2 PE=1 SV=1
247	459	Q9Z204	169.8	32	10	10	19	Oxidation (M)	34385	Heterogeneous nuclear ribonucleoproteins C1/C2 OS=Mus musculus OX=10090 GN=Hnrnpc PE=1 SV=1
367	446	Q8BL97	169.42	24	7	6	13		30818	Serine/arginine-rich splicing factor 7 OS=Mus musculus OX=10090 GN=Srsf7 PE=1 SV=1
341	594	Q9QWI6	169.38	16	14	14	14		134858	SRC kinase signaling inhibitor 1 OS=Mus musculus OX=10090 GN=Srcin1 PE=1 SV=2
127	350	A2AQ07	169.17	14	8	1	42	Carbamidomethylation; Oxidation (M)	50441	Tubulin beta-1 chain OS=Mus musculus OX=10090 GN=Tubb1 PE=1 SV=1
312	265	P16125	168.74	43	11	10	16	Carbamidomethylation	36572	L-lactate dehydrogenase B chain OS=Mus musculus OX=10090 GN=Ldhb PE=1 SV=2
316	419	P62880	168.72	37	10	5	16	Carbamidomethylation; Oxidation (M)	37331	Guanine nucleotide-binding protein G(I)/G(S)/G(T) subunit beta-2 OS=Mus musculus OX=10090 GN=Gnb2 PE=1 SV=3
371	290	O08919	168.24	19	10	7	13	Carbamidomethylation	64130	Numb-like protein OS=Mus musculus OX=10090 GN=Numbl PE=1 SV=3
314	266	Q9D824	167.76	20	8	8	16		64959	Pre-mRNA 3'-end-processing factor FIP1 OS=Mus musculus OX=10090 GN=Fip1l1 PE=1 SV=1
342	251	Q3U1J4	167.62	12	11	11	14	Carbamidomethylation	126853	DNA damage-binding protein 1 OS=Mus musculus OX=10090 GN=Ddb1 PE=1 SV=2
256	211	Q9Z1S5	167.54	35	11	9	19	Carbamidomethylation	40038	Neuronal-specific septin-3 OS=Mus musculus OX=10090 GN=Septin3 PE=1 SV=2
350	225	O08599	167.52	26	13	13	14	Carbamidomethylation	67569	Syntaxin-binding protein 1 OS=Mus musculus OX=10090 GN=Stxbp1 PE=1 SV=2
285	598	Q99M07	167.2	58	3	3	17	Carbamidomethylation	8359	Cytochrome c oxidase assembly factor 5 OS=Mus musculus OX=10090 GN=Coa5 PE=1 SV=1
390	285	O54774	167.02	13	11	11	12	Carbamidomethylation	135081	AP-3 complex subunit delta-1 OS=Mus musculus OX=10090 GN=Ap3d1 PE=1 SV=1
383	1223	Q9CRB9	166.93	39	9	9	13	Carbamidomethylation	26335	MICOS complex subunit Mic19 OS=Mus musculus OX=10090 GN=Chchd3 PE=1 SV=1
442	365	Q80YN3	166.51	16	7	7	10	Carbamidomethylation	67378	Breast carcinoma-amplified sequence 1 homolog OS=Mus musculus OX=10090 GN=Bcas1 PE=1 SV=3
429	524	P01844	166.48	86	5	2	11	Carbamidomethylation	11255	Ig lambda-2 chain C region OS=Mus musculus OX=10090 GN=Iglc2 PE=1 SV=1
309	424	P47963	166.4	36	7	7	16	Oxidation (M)	24305	60S ribosomal protein L13 OS=Mus musculus OX=10090 GN=Rpl13 PE=1 SV=3
121	168	P19001	166.17	17	15	1	44		44542	Keratin type I cytoskeletal 19 OS=Mus musculus OX=10090 GN=Krt19 PE=1 SV=1
255	274	Q8CHH9	166.02	34	11	7	19	Carbamidomethylation	49812	Septin-8 OS=Mus musculus OX=10090 GN=Septin8 PE=1 SV=4
320	1329	Q8VDD5	165.97	8	15	8	15	Carbamidomethylation	226370	Myosin-9 OS=Mus musculus OX=10090 GN=Myh9 PE=1 SV=4
444	205	Q9CY58	165.64	29	9	9	10	Carbamidomethylation	44714	Plasminogen activator inhibitor 1 RNA-binding protein OS=Mus musculus OX=10090 GN=Serbp1 PE=1 SV=2
318	590	P01758	165.56	50	6	2	16	Carbamidomethylation	12972	Ig heavy chain V region 108A OS=Mus musculus OX=10090 GN=Igh-VJ558 PE=4 SV=1
409	491	P63330	165.18	44	9	9	12	Carbamidomethylation	35608	Serine/threonine-protein phosphatase 2A catalytic subunit alpha isoform OS=Mus musculus OX=10090 GN=Ppp2ca PE=1 SV=1
[truncated: 991 more rows]

## Sheet: Specific protein(228)
Protein Group	Protein ID	Accession	Gene names	Description	Subcellular location (based on UniProt)	-10lgP	Coverage (%)	#Peptides	#Unique	#Spec CST	PTM	Avg. Mass
[truncated: 228 more rows]
